# Supplementary material for: Global DNA methylation changes and differential gene expression in Anaplasma phagocytophilum-infected human neutrophils
Source: Clin Epigenetics. 2015 Jul 29;7(1):77. doi: 10.1186/s13148-015-0105-1 (PMC4518890; doi:10.1186/s13148-015-0105-1)
Supplement: Additional file 1: Figure S1. — Treatment of ATRA-differentiated HL-60 cells infected with A. phagocytophilum with DNMT inhibitor RG108 reduces 5-methyl cytosine genomic content. The proportion of 5-methyl cytosine in drug-treated cultures vs. no drug on day 0 results is reduced at days 1–3 for most doses, and at all days for the 100 μg/mL dose, suggesting that the main target of the inhibitor is DNA methylation as an explanation for reduced microbial growth. [file 13148_2015_105_MOESM1_ESM.jpeg]

AppMathML2LaTex - v1.18
Number of equations processed: 0
Time Span: 00:00:00.5054559
