# Supplementary material for: Global DNA methylation changes and differential gene expression in Anaplasma phagocytophilum-infected human neutrophils
Source: Clin Epigenetics. 2015 Jul 29;7(1):77. doi: 10.1186/s13148-015-0105-1 (PMC4518890; doi:10.1186/s13148-015-0105-1)
Supplement: Additional file 3: Table S1. — Genome coverage. Genome coverage as dictated by the total number of reads for enriched and total input fractions. The % alignment was calculated as the percentage of reads that aligned to the hg18 human reference genome. Data from all 3 donors is shown. [file 13148_2015_105_MOESM3_ESM.jpeg]

<!--File Compare Report-->

Comparing files D:\PROGRAMS\BMC\FILECOMPARE\13148_2015_105_Article[fc-orig].xml and D:\PROGRAMS\BMC\FILECOMPARE\13148_2015_105_ARTICLE[FC-EXTRACT].XML
***** D:\PROGRAMS\BMC\FILECOMPARE\13148_2015_105_Article[fc-orig].xml
23: </ArticleTitle>
24: <ArticleCategory>
***** D:\PROGRAMS\BMC\FILECOMPARE\13148_2015_105_ARTICLE[FC-EXTRACT].XML
23: </ArticleTitle>
24: <ArticleClassification>
25: <ClassificationGroup>
26: <CharacteristicValue Characteristic="MainSubject">
27: Pathogens and inflammation
28: </CharacteristicValue>
29: </ClassificationGroup>
30: </ArticleClassification>
31: <ArticleCategory>
*****

***** D:\PROGRAMS\BMC\FILECOMPARE\13148_2015_105_Article[fc-orig].xml
30: <ArticleLastPage>
31: 18
32: </ArticleLastPage>
***** D:\PROGRAMS\BMC\FILECOMPARE\13148_2015_105_ARTICLE[FC-EXTRACT].XML
37: <ArticleLastPage>
38: 17
39: </ArticleLastPage>
*****

***** D:\PROGRAMS\BMC\FILECOMPARE\13148_2015_105_Article[fc-orig].xml
2805: </Emphasis>
2806: RI, and fragments were amplified by Pyrosequencing
2807: <Superscript>
2808: TM
2809: </Superscript>
2810: (Qiagen). The ratio of (dGTP + dCTP)/dATP was calculated for
2811: <Emphasis Type="Italic">
***** D:\PROGRAMS\BMC\FILECOMPARE\13148_2015_105_ARTICLE[FC-EXTRACT].XML
2812: </Emphasis>
2813: RI, and fragments were amplified by Pyrosequencing™ (Qiagen). The
2814: ratio of (dGTP + dCTP)/dATP was calculated for
2815: <Emphasis Type="Italic">
*****

***** D:\PROGRAMS\BMC\FILECOMPARE\13148_2015_105_Article[fc-orig].xml
3016: <Para ID="Par74">
3017: Below is the link to the electronic supplementary material.
3018: <MediaObject ID="MOESM1">
***** D:\PROGRAMS\BMC\FILECOMPARE\13148_2015_105_ARTICLE[FC-EXTRACT].XML
3020: <Para ID="Par74">
3021: <MediaObject ID="MOESM1">
*****

***** D:\PROGRAMS\BMC\FILECOMPARE\13148_2015_105_Article[fc-orig].xml
3021: <CaptionNumber>
3022: Additional file 1: Figure S1
3023: </CaptionNumber>
***** D:\PROGRAMS\BMC\FILECOMPARE\13148_2015_105_ARTICLE[FC-EXTRACT].XML
3024: <CaptionNumber>
3025: Additional file 1: Figure S1.
3026: </CaptionNumber>
*****

***** D:\PROGRAMS\BMC\FILECOMPARE\13148_2015_105_Article[fc-orig].xml
3044: <CaptionNumber>
3045: Additional file 2: Figure S2
3046: </CaptionNumber>
***** D:\PROGRAMS\BMC\FILECOMPARE\13148_2015_105_ARTICLE[FC-EXTRACT].XML
3047: <CaptionNumber>
3048: Additional file 2: Figure S2.
3049: </CaptionNumber>
*****

***** D:\PROGRAMS\BMC\FILECOMPARE\13148_2015_105_Article[fc-orig].xml
3064: <CaptionNumber>
3065: Additional file 3: Table S1
3066: </CaptionNumber>
***** D:\PROGRAMS\BMC\FILECOMPARE\13148_2015_105_ARTICLE[FC-EXTRACT].XML
3067: <CaptionNumber>
3068: Additional file 3: Table S1.
3069: </CaptionNumber>
*****

***** D:\PROGRAMS\BMC\FILECOMPARE\13148_2015_105_Article[fc-orig].xml
3081: <CaptionNumber>
3082: Additional file 4: Table S2
3083: </CaptionNumber>
***** D:\PROGRAMS\BMC\FILECOMPARE\13148_2015_105_ARTICLE[FC-EXTRACT].XML
3084: <CaptionNumber>
3085: Additional file 4: Table S2.
3086: </CaptionNumber>
*****
