# Supplementary material for: Global DNA methylation changes and differential gene expression in Anaplasma phagocytophilum-infected human neutrophils
Source: Clin Epigenetics. 2015 Jul 29;7(1):77. doi: 10.1186/s13148-015-0105-1 (PMC4518890; doi:10.1186/s13148-015-0105-1)
Supplement: Additional file 4: Table S2. — Number of peaks called using increasing stringency. Significant peaks were called using MACS v1.4 and SICERV1.1. Significant peaks were sorted by the −10*log10(p value) score based on increasing stringencies to determine the number of peaks present above thresholds of >50, >100 and >200. Data from all 3 donors is shown. [file 13148_2015_105_MOESM4_ESM.jpeg]

<?xml version="1.0" encoding="UTF-8" standalone="no"?><!DOCTYPE Article PUBLIC "-//Springer-Verlag//DTD A++ V2.4//EN" "http://devel.springer.de/A++/V2.4/DTD/A++V2.4.dtd"><Article OutputMedium="All" ID="s13148-015-0105-1"><ArticleInfo Language="En" ArticleType="OriginalPaper" NumberingStyle="Unnumbered" TocLevels="0" ContainsESM="Yes" OutputMedium="All" ArticleCitation="ArticleSequenceNumber"><ArticleID>105</ArticleID><ArticleDOI>10.1186/s13148-015-0105-1</ArticleDOI><ArticleSequenceNumber>0</ArticleSequenceNumber><ArticleTitle Language="En" OutputMedium="All">Global DNA methylation changes and differential gene expression in <Emphasis Type="Italic">Anaplasma phagocytophilum</Emphasis>-infected human neutrophils</ArticleTitle><ArticleClassification><ClassificationGroup><CharacteristicValue Characteristic="MainSubject">Pathogens and inflammation</CharacteristicValue></ClassificationGroup></ArticleClassification><ArticleCategory>Research</ArticleCategory><ArticleFirstPage>1</ArticleFirstPage><ArticleLastPage>17</ArticleLastPage><ArticleHistory><RegistrationDate><Year>2015</Year><Month>6</Month><Day>30</Day></RegistrationDate><Received><Year>2015</Year><Month>3</Month><Day>26</Day></Received><Accepted><Year>2015</Year><Month>6</Month><Day>30</Day></Accepted><OnlineDate><Year><?InsertOnReleaseOF OFYear?></Year><Month><?InsertOnReleaseOF OFMonth?></Month><Day><?InsertOnReleaseOF OFDay?></Day></OnlineDate></ArticleHistory><ArticleCopyright><CopyrightHolderName>Sinclair et al.</CopyrightHolderName><CopyrightYear>2015</CopyrightYear><CopyrightComment><SimplePara>This is an Open Access article distributed under the terms of the Creative Commons Attribution License (<ExternalRef><RefSource>http://creativecommons.org/licenses/by/4.0</RefSource><RefTarget TargetType="URL" Address="http://creativecommons.org/licenses/by/4.0"/></ExternalRef>), which permits unrestricted use, distribution, and reproduction in any medium, provided the original work is properly credited. The Creative Commons Public Domain Dedication waiver (<ExternalRef><RefSource>http://creativecommons.org/publicdomain/zero/1.0/</RefSource><RefTarget TargetType="URL" Address="http://creativecommons.org/publicdomain/zero/1.0/"/></ExternalRef>) applies to the data made available in this article, unless otherwise stated.</SimplePara></CopyrightComment></ArticleCopyright><ArticleGrants Type="OpenChoice"><MetadataGrant Grant="OpenAccess"/><AbstractGrant Grant="OpenAccess"/><BodyPDFGrant Grant="OpenAccess"/><BodyHTMLGrant Grant="OpenAccess"/><BibliographyGrant Grant="OpenAccess"/><ESMGrant Grant="OpenAccess"/></ArticleGrants><ArticleContext><JournalID>13148</JournalID><VolumeIDStart><?InsertByIssueBuilding VolumeIDStart?></VolumeIDStart><VolumeIDEnd><?InsertByIssueBuilding VolumeIDEnd?></VolumeIDEnd><IssueIDStart><?InsertByIssueBuilding IssueIDStart?></IssueIDStart><IssueIDEnd><?InsertByIssueBuilding IssueIDEnd?></IssueIDEnd></ArticleContext></ArticleInfo><ArticleHeader><AuthorGroup><Author AffiliationIDS="Aff1 Aff2 Aff3 Aff4"><AuthorName><GivenName>Sara</GivenName><GivenName>H.</GivenName><GivenName>G.</GivenName><FamilyName>Sinclair</FamilyName></AuthorName><Contact><Email>gilm5447@gmail.com</Email></Contact></Author><Author AffiliationIDS="Aff5"><AuthorName><GivenName>Srinivasan</GivenName><FamilyName>Yegnasubramanian</FamilyName></AuthorName><Contact><Email>syegnasu@jhmi.edu</Email></Contact></Author><Author AffiliationIDS="Aff1 Aff2 Aff3 Aff4" CorrespondingAffiliationID="Aff1"><AuthorName><GivenName>J.</GivenName><GivenName>Stephen</GivenName><FamilyName>Dumler</FamilyName></AuthorName><Contact><Email>sdumler@som.umaryland.edu</Email></Contact></Author><Affiliation ID="Aff1"><OrgDivision>Graduate Program in Cellular and Molecular Medicine</OrgDivision><OrgName>The Johns Hopkins University School of Medicine</OrgName><OrgAddress><City>Baltimore</City><State>MD</State><Country>USA</Country></OrgAddress></Affiliation><Affiliation ID="Aff2"><OrgDivision>Department of Pathology</OrgDivision><OrgName>The Johns Hopkins University School of Medicine</OrgName><OrgAddress><City>Baltimore</City><State>MD</State><Country>USA</Country></OrgAddress></Affiliation><Affiliation ID="Aff3"><OrgDivision>Department of Pathology</OrgDivision><OrgName>University of Maryland School of Medicine</OrgName><OrgAddress><City>Baltimore</City><State>MD</State><Country>USA</Country></OrgAddress></Affiliation><Affiliation ID="Aff4"><OrgDivision>Department of Microbiology and Immunology</OrgDivision><OrgName>University School of Medicine</OrgName><OrgAddress><City>Baltimore</City><State>MD</State><Country>USA</Country></OrgAddress></Affiliation><Affiliation ID="Aff5"><OrgDivision>Sidney Kimmel Comprehensive Cancer Center</OrgDivision><OrgName>Johns Hopkins University School of Medicine</OrgName><OrgAddress><City>Baltimore</City><State>MD</State><Country>USA</Country></OrgAddress></Affiliation></AuthorGroup><Abstract Language="En" OutputMedium="All" ID="Abs1"><Heading>Abstract</Heading><Para ID="Par1"><Emphasis Type="Italic">Anaplasma phagocytophilum</Emphasis> is an obligate intracellular prokaryotic pathogen that both infects and replicates within human neutrophils. The bacterium represses multiple antimicrobial functions while simultaneously increasing proinflammatory functions by reprogramming the neutrophil genome. Previous reports show that many observed phenotypic changes are in part explained by altered gene transcription. We recently identified that large chromosomal regions of the neutrophil genome are differentially expressed during <Emphasis Type="Italic">A. phagocytophilum</Emphasis> infection. Because of this, we sought to determine whether gene expression programs altered by infection were the result of changes in the host neutrophil DNA methylome. Within 24 h of infection, marked increases in DNA methylation were observed genome-wide as compared with mock-infected controls and, pharmacologic inhibition of DNA methyltransferases resulted in decreased bacterial growth. New regions of DNA methylation were enriched at intron and exon junctions; however, intragenic methylation did not correlate with altered gene expression. In contrast, intergenic DNA methylation was associated with <Emphasis Type="Italic">A. phagocytophilum</Emphasis>-induced gene expression changes. Within the major histocompatibility complex locus on chromosome 6, a region with marked changes in infection-induced differential gene expression, new regions of methylation were localized to boundaries of active and inactive chromatin. These data strongly suggest that <Emphasis Type="Italic">A. phagocytophilum</Emphasis> infection, in addition to altering histone structure, alters DNA methylation and the epigenome of its host cell to promote survival and replication, providing evidence that such bacterial infection can radically alter the epigenome of its host cell.</Para></Abstract><KeywordGroup Language="En" OutputMedium="All"><Heading>Keywords</Heading><Keyword>DNA methylation</Keyword><Keyword><Emphasis Type="Italic">Anaplasma phagocytophilum</Emphasis></Keyword><Keyword>Hypermethylation</Keyword><Keyword>Cellular reprogramming</Keyword><Keyword>MHC locus</Keyword></KeywordGroup><AbbreviationGroup><Heading>Abbreviations</Heading><DefinitionList><DefinitionListEntry><Term>ρ</Term><Description><Para ID="Par2">Spearman correlation coefficient (rho)</Para></Description></DefinitionListEntry><DefinitionListEntry><Term>ACTB</Term><Description><Para ID="Par3">beta-actin</Para></Description></DefinitionListEntry><DefinitionListEntry><Term>ATRA</Term><Description><Para ID="Par4">all-transretinoic acid</Para></Description></DefinitionListEntry><DefinitionListEntry><Term>BCL2</Term><Description><Para ID="Par5">B-cell lymphoma 2 gene</Para></Description></DefinitionListEntry><DefinitionListEntry><Term>CDKN2A</Term><Description><Para ID="Par6">cyclin-dependent kinase inhibitor</Para></Description></DefinitionListEntry><DefinitionListEntry><Term>CDS</Term><Description><Para ID="Par7">coding sequences</Para></Description></DefinitionListEntry><DefinitionListEntry><Term>CEAS</Term><Description><Para ID="Par8">cis-regulatory element annotation software</Para></Description></DefinitionListEntry><DefinitionListEntry><Term>ChIP</Term><Description><Para ID="Par9">chromatin immunoprecipitation</Para></Description></DefinitionListEntry><DefinitionListEntry><Term>CpG</Term><Description><Para ID="Par10">C-phosphate-G</Para></Description></DefinitionListEntry><DefinitionListEntry><Term>CYBB</Term><Description><Para ID="Par11">cytochrome b-245 beta chain gene</Para></Description></DefinitionListEntry><DefinitionListEntry><Term>DGE</Term><Description><Para ID="Par12">differential gene expression</Para></Description></DefinitionListEntry><DefinitionListEntry><Term>DMSO</Term><Description><Para ID="Par13">dimethyl sulfoxide</Para></Description></DefinitionListEntry><DefinitionListEntry><Term>DNMT</Term><Description><Para ID="Par14">DNA methyltransferase</Para></Description></DefinitionListEntry><DefinitionListEntry><Term>EDTA</Term><Description><Para ID="Par15">ethylenediaminetetraacetic acid</Para></Description></DefinitionListEntry><DefinitionListEntry><Term>EMZL</Term><Description><Para ID="Par16">extranodal marginal zone B-cell lymphoma</Para></Description></DefinitionListEntry><DefinitionListEntry><Term>GEO</Term><Description><Para ID="Par17">Gene Expression Omnibus</Para></Description></DefinitionListEntry><DefinitionListEntry><Term>gp91phox</Term><Description><Para ID="Par18">heme-binding subunit of NADPH oxidase</Para></Description></DefinitionListEntry><DefinitionListEntry><Term>H3K26</Term><Description><Para ID="Par19">histone 3 lysine 26</Para></Description></DefinitionListEntry><DefinitionListEntry><Term>HDAC</Term><Description><Para ID="Par20">histone deacetylase</Para></Description></DefinitionListEntry><DefinitionListEntry><Term>HL-60</Term><Description><Para ID="Par21">a human promyelocytic cell line</Para></Description></DefinitionListEntry><DefinitionListEntry><Term>IL-1α</Term><Description><Para ID="Par22">interleukin-1 alpha</Para></Description></DefinitionListEntry><DefinitionListEntry><Term>IL-8</Term><Description><Para ID="Par23">interleukin-8</Para></Description></DefinitionListEntry><DefinitionListEntry><Term>IQR</Term><Description><Para ID="Par24">interquartile range</Para></Description></DefinitionListEntry><DefinitionListEntry><Term>LUMA</Term><Description><Para ID="Par25">Luminometric Methylation Assay</Para></Description></DefinitionListEntry><DefinitionListEntry><Term>MACS</Term><Description><Para ID="Par26">model-based analysis of ChIP-Seq software</Para></Description></DefinitionListEntry><DefinitionListEntry><Term>MBD</Term><Description><Para ID="Par27">DNA methyl binding protein</Para></Description></DefinitionListEntry><DefinitionListEntry><Term>MBD-seq</Term><Description><Para ID="Par28">methylated DNA binding domain protein immunoprecipitation of bound DNA followed by sequence analysis</Para></Description></DefinitionListEntry><DefinitionListEntry><Term>meDNA</Term><Description><Para ID="Par29">methylated DNA</Para></Description></DefinitionListEntry><DefinitionListEntry><Term>MHC</Term><Description><Para ID="Par30">major histocompatibility complex</Para></Description></DefinitionListEntry><DefinitionListEntry><Term>NADPH</Term><Description><Para ID="Par31">nicotinamide adenine dinucleotide phosphate</Para></Description></DefinitionListEntry><DefinitionListEntry><Term>ncRNA</Term><Description><Para ID="Par32">non-coding RNA</Para></Description></DefinitionListEntry><DefinitionListEntry><Term>PROX</Term><Description><Para ID="Par33">genomic region downstream of MHC locus on chromosome 6</Para></Description></DefinitionListEntry><DefinitionListEntry><Term>RAC2</Term><Description><Para ID="Par34">ras-related C3 botulinum toxin substrate 2 gene</Para></Description></DefinitionListEntry><DefinitionListEntry><Term>RMA</Term><Description><Para ID="Par35">robust multi-array average normalization</Para></Description></DefinitionListEntry><DefinitionListEntry><Term>SICER.df</Term><Description><Para ID="Par36">Statistical model for Identification of ChIP-Enriched Regions software</Para></Description></DefinitionListEntry><DefinitionListEntry><Term>TSS</Term><Description><Para ID="Par37">transcriptional start site</Para></Description></DefinitionListEntry><DefinitionListEntry><Term>TTS</Term><Description><Para ID="Par38">transcription termination site</Para></Description></DefinitionListEntry><DefinitionListEntry><Term>UTR</Term><Description><Para ID="Par39">untranslated region</Para></Description></DefinitionListEntry></DefinitionList></AbbreviationGroup><ArticleNote Type="ESMHint"><Heading>Electronic supplementary material</Heading><SimplePara>The online version of this article (doi:<ExternalRef><RefSource>10.1186/s13148-015-0105-1</RefSource><RefTarget TargetType="DOI" Address="10.1186/s13148-015-0105-1"/></ExternalRef>) contains supplementary material, which is available to authorized users.</SimplePara></ArticleNote></ArticleHeader><Body><Section1 Type="Introduction" ID="Sec1"><Heading>Background</Heading><Para ID="Par40"><Emphasis Type="Italic">Anaplasma phagocytophilum</Emphasis> is an obligate intracellular prokaryotic pathogen of mammalian neutrophils. Transmitted by <Emphasis Type="Italic">Ixodes</Emphasis> spp. ticks, <Emphasis Type="Italic">A. phagocytophilum</Emphasis> infection results in manifestations ranging from subclinical infection or mild self-limited fever to severe infection requiring hospitalization or causing death [<CitationRef CitationID="CR1">1</CitationRef>, <CitationRef CitationID="CR2">2</CitationRef>]. The neutrophil is an unusual host cell for any microorganism, especially bacteria, due to its role in innate immunity where its primary function is to recognize and kill microbes. Despite this inhospitable environment, <Emphasis Type="Italic">A. phagocytophilum</Emphasis> reprograms its host cell so that the bacterium can survive long enough for continued replication. The major phenotypic alterations among infected human neutrophils include complex functions such as decreased antimicrobial activity and respiratory burst, reduced phagocytosis, reduced margination and emigration across the endothelium, delayed apoptosis, and an increased production and release of proinflammatory cytokines, chemokines, and proteases [<CitationRef CitationID="CR3">3</CitationRef>–<CitationRef CitationID="CR8">8</CitationRef>]. These functional alterations allow the bacterium to survive long enough to replicate and spread to newly recruited host cells and to ensure that its host cell remains viable within the intravascular network until it can be accessed by a feeding tick.</Para><Para ID="Par41">The observed changes in host cell function are partially explained by alterations in granulocyte gene transcription [<CitationRef CitationID="CR9">9</CitationRef>–<CitationRef CitationID="CR11">11</CitationRef>]. Decreased respiratory burst allows for prolonged inhibition of superoxide production favoring bacterial survival and likely results from the downregulation of two key components of the NADPH oxidase required for proper oxidase assembly: <Emphasis Type="Italic">CYBB</Emphasis>, which encodes gp91<Superscript><Emphasis Type="Italic">phox</Emphasis></Superscript>, and <Emphasis Type="Italic">RAC2</Emphasis>, a GTPase [<CitationRef CitationID="CR3">3</CitationRef>, <CitationRef CitationID="CR12">12</CitationRef>]. Likewise, transcription of <Emphasis Type="Italic">BCL2</Emphasis> family member genes are maintained during <Emphasis Type="Italic">A. phagocytophilum</Emphasis> infection which results in delayed neutrophil apoptosis [<CitationRef CitationID="CR7">7</CitationRef>, <CitationRef CitationID="CR13">13</CitationRef>] and increased transcript levels of cytokines and chemokines such as IL-1α and IL-8 that contribute to exaggerated inflammatory responses that recruit new neutrophil hosts [<CitationRef CitationID="CR14">14</CitationRef>–<CitationRef CitationID="CR16">16</CitationRef>].</Para><Para ID="Par42">Precisely how <Emphasis Type="Italic">A. phagocytophilum</Emphasis> coordinates the transcriptional changes that allow it to reprogram host cell functions is not known but is unlikely to result from an accumulation of individual signaling pathways targeted by unique pathogen protein effectors. We described decreased histone acetylation and methylation at multiple defense gene promoters with infection [<CitationRef CitationID="CR17">17</CitationRef>] and enhanced intracellular bacterial growth with HDAC-1 and −2 expression and activity, as well as the dose-dependent decrease in bacterial load effects of HDAC1 silencing and HDAC pharmacologic inhibition [<CitationRef CitationID="CR17">17</CitationRef>]. We also showed that transfection of the nucleomodulin and type IV system secretion substrate AnkA of <Emphasis Type="Italic">A. phagocytophilum</Emphasis> alone mimics many transcriptional changes observed with infection by directly binding host cell DNA in multiple genomic regions, including at the <Emphasis Type="Italic">CYBB</Emphasis> proximal promoter where it decreases histone H3 acetylation and gene expression [<CitationRef CitationID="CR18">18</CitationRef>]. Previously, we showed that the <Emphasis Type="Italic">A. phagocytophilum</Emphasis> nucleomodulin AnkA recruits HDAC1 to the <Emphasis Type="Italic">CYBB</Emphasis> promoter, and the altered chromatin configuration excludes RNA polymerase II recruitment thereby silencing expression [<CitationRef CitationID="CR18">18</CitationRef>]. These observations prove an epigenetic basis for silencing at <Emphasis Type="Italic">CYBB</Emphasis> and suggest that <Emphasis Type="Italic">A. phagocytophilum</Emphasis> infection alters transcriptional programs of its host cells via genome-wide epigenetic alterations.</Para><Para ID="Par43">HDACs target nucleosomal histone proteins to create modifications that alter gene promoter accessibility to transcriptional regulators. Interestingly, HDACs also complex with DNA methyl binding proteins (MBDs) and work to coordinately alter transcriptional programs. DNA methylation at CpG dinucleotides is an important epigenetic regulator of cellular differentiation, neoplasia, and metastasis [<CitationRef CitationID="CR19">19</CitationRef>–<CitationRef CitationID="CR22">22</CitationRef>]. Moreover, expression of DNA methyltransferase 3A (DNMT3A), a key enzyme for de novo DNA methylation, is upregulated in <Emphasis Type="Italic">A. phagocytophilum</Emphasis>-infected neutrophils ex vivo [<CitationRef CitationID="CR9">9</CitationRef>]. Given the complex interplay between these two epigenetic modifiers and the induction of histone deacetylation by <Emphasis Type="Italic">A. phagocytophilum</Emphasis>, we hypothesized that <Emphasis Type="Italic">A. phagocytophilum</Emphasis> also alters the DNA methylome of human neutrophils that in part determines transcriptional reprogramming.</Para><Para ID="Par44">Precedence for bacterial influence on host DNA methylation patterns has been established in both <Emphasis Type="Italic">Helicobacter pylori</Emphasis> and uropathogenic <Emphasis Type="Italic">Escherichia coli</Emphasis> (UPEC) infections [<CitationRef CitationID="CR23">23</CitationRef>]. Gastric mucosa infected with <Emphasis Type="Italic">H. pylori</Emphasis> shows increased DNA methylation patterns at CpG islands but is hypothesized to be a result of infection-related inflammation rather than bacterial-induced DNA methylation (Na and Woo, 2014). It is important to note that <Emphasis Type="Italic">H. pylori</Emphasis> is generally considered to be an extracellular organism so its effects on gastric mucosa are not due to direct invasion and replication inside the stomach tissue. UPEC, which does actively invade uroepithelial cells, was shown to directly influence the methylation of target genes, but its effects genome-wide has not yet been elucidated [<CitationRef CitationID="CR24">24</CitationRef>]. Here, we found that <Emphasis Type="Italic">A. phagocytophilum</Emphasis> induces hypermethylation of the human neutrophil genome within 24 h of infection. Although several bacteria are implicated in alterations of host cell DNA methylation [<CitationRef CitationID="CR23">23</CitationRef>], this is the first demonstration that infection by an intracellular bacterium alters host DNA methylation patterns on a genome-wide scale. The data strongly suggest that this is part of a coordinated reprogramming of host cell functions which leads to improved microbial fitness by promoting intracellular survival, replication, and spread.</Para></Section1><Section1 Type="Results" ID="Sec2"><Heading>Results</Heading><Section2 ID="Sec3"><Heading><Emphasis Type="Italic">A. phagocytophilum</Emphasis> induces genome-wide hypermethylation</Heading><Para ID="Par45">Human peripheral blood neutrophils were isolated and infected with <Emphasis Type="Italic">A. phagocytophilum</Emphasis> for 24 h before DNA isolation. We used a methylated DNA binding domain (MBD) enrichment and next generation sequencing approach (MBD-seq) to analyze patterns of DNA methylation across the whole genome of <Emphasis Type="Italic">A. phagocytophilum</Emphasis>-infected and uninfected primary human neutrophils. Regions significantly enriched for DNA methylation were determined using either Model-based analysis of ChIP-Seq software (MACS) [<CitationRef CitationID="CR25">25</CitationRef>] or Statistical model for Identification of ChIP-Enriched Regions software (SICER) [<CitationRef CitationID="CR26">26</CitationRef>] using stringency cutoffs of <Emphasis Type="Italic">p</Emphasis> = 10e-6 (MACS) or/and FDR = 0.01 (SICER) with a minimum length of 200 bp. MACS peaks are used for all figures unless otherwise noted. Using peaks called by MACS, the majority of methylated regions (~84 %) across the genome were maintained between uninfected and infected neutrophils; there were a significant number of newly methylated regions (~30,000 or 16 %) in the infected neutrophils as compared to uninfected samples (Fig. <InternalRef RefID="Fig1">1a</InternalRef>). Regions of methylation unique to infected or uninfected samples were mapped linearly along chromosomes, demonstrating that the changes in DNA methylation associated with infection were pervasive across all chromosomes (Fig. <InternalRef RefID="Fig1">1b</InternalRef>) and confirmed that alterations in DNA methylation patterns occurred on a genome-wide scale. Luminometric methylation assay (LUMA) analysis of the same DNA samples further confirmed an increase in the percentage of DNA methylation with <Emphasis Type="Italic">A. phagocytophilum</Emphasis> infection of human neutrophils.<Figure ID="Fig1" Float="Yes" Category="Standard"><Caption Language="En"><CaptionNumber>Fig. 1</CaptionNumber><CaptionContent><SimplePara><Emphasis Type="Italic">Anaplasma phagocytophilum</Emphasis> induces genome-wide changes in DNA methylation of human peripheral blood neutrophils. The quantity of new regions of DNA methylation was compared between infected and uninfected samples. <Emphasis Type="Bold">a</Emphasis> Pie charts demonstrate the proportion of new methylation peaks among all meDNA that mapped to infected cells only (<Emphasis Type="Italic">left dark wedge</Emphasis>) versus uninfected cells (<Emphasis Type="Italic">right dark narrow wedge</Emphasis>). While a large percentage of peaks are shared between samples, infected samples have more new regions of methylation as shown by the Venn diagram. The number of methylated regions shown is the average of the three donors. <Emphasis Type="Bold">b</Emphasis> CEAS was used to linearly map chromosomal locations of all methylated peaks unique to infected or uninfected samples. Representative image of a single donor where regions of DNA methylation (<Emphasis Type="Italic">bars</Emphasis>) unique to <Emphasis Type="Italic">A. phagocytophilum</Emphasis>-infected neutrophils and to uninfected human neutrophils are shown per chromosome, by their linear location on the x-axis. <Emphasis Type="Italic">Each bar</Emphasis> represents a new region of methylation found only in its respective sample. Roughly 30,000 new regions of methylation are unique to infected samples and cover the entire genome. In comparison, the uninfected samples show an equally diverse distribution of ~1000 newly methylated regions</SimplePara></CaptionContent></Caption><MediaObject ID="MO1"><ImageObject FileRef="13148_2015_105_Fig1_HTML.jpg" Format="JPEG" Color="BlackWhite" Type="Linedraw" Rendition="HTML"/></MediaObject></Figure></Para></Section2><Section2 ID="Sec4"><Heading>Inhibition of DNMTs with 5-azacytidine slows <Emphasis Type="Italic">A. phagocytophilum</Emphasis> growth</Heading><Para ID="Par46">In concert with increased global DNA methylation, transcription of <Emphasis Type="Italic">DNMT3A</Emphasis> is upregulated with <Emphasis Type="Italic">A. phagocytophilum</Emphasis> infection of human neutrophils ex vivo [<CitationRef CitationID="CR9">9</CitationRef>]. To determine whether methylation of host cell DNA is essential for bacterial survival and growth, we investigated the pharmacologic effects of two DNA methyltransferase (DNMT) inhibitors with distinct mechanisms of action, 5-azacytidine and RG108, on <Emphasis Type="Italic">A. phagocytophilum</Emphasis> infection using 24 h (5-AZA) or 24, 48, and 72 h (RG108) of infection. All transretinoic acid (ATRA)-differentiated HL-60 promyelocytic cells, commonly used as a cell model for <Emphasis Type="Italic">A. phagocytophilum</Emphasis> infection, were infected with cell-free <Emphasis Type="Italic">A. phagocytophilum</Emphasis> for 24 h before treatment with 5-azacytidine. For RG108 experiments, cultures of (ATRA)-differentiated HL-60 cells were adjusted to 20 % infected cells before treatment. After infection or addition of the inhibitor, DNA from three individually infected and 5-azacytidine treated cultures was extracted and bacterial load was determined using a quantitative real time PCR assay comparing <Emphasis Type="Italic">A. phagocytophilum msp2/p44</Emphasis> normalized to a human <Emphasis Type="Italic">ACTB</Emphasis> standard. Bacterial replication was ~25 % less than the DMSO vehicle control with all concentrations of 5-azacytidine (Fig. <InternalRef RefID="Fig2">2a</InternalRef>). For RG108, infection in the vehicle only-treated cultures did not alter normal bacterial growth, with propagation of 5-fold by 72 h (Fig. <InternalRef RefID="Fig2">2b</InternalRef>); however, treatment with all doses of RG108 resulted in reduced dose-dependent bacterial growth at 48 and 72 h posttreatment. Growth was also reduced in most treated cultures at 24 h, but the changes were not statistically significant. Treatment with RG108 resulted in a net reduction in 5-methyl cytosine content with most drug doses over 3 days of treatment as compared with no drug treatment, suggesting that lack of off-target drug effects as an alternate explanation for decreased <Emphasis Type="Italic">A. phagocytophilum</Emphasis> growth (Additional file <InternalRef RefID="MOESM1">1</InternalRef>: Figure S1).<Figure ID="Fig2" Float="Yes" Category="Standard"><Caption Language="En"><CaptionNumber>Fig. 2</CaptionNumber><CaptionContent><SimplePara>DNA methyltransferase inhibition abrogates <Emphasis Type="Italic">A. phagocytophilum</Emphasis> growth in HL-60 cells. <Emphasis Type="Bold">a</Emphasis> Treatment for 24 h with the DNMT inhibitor 5-azacytidine 24 h post <Emphasis Type="Italic">A. phagocytophilum</Emphasis> infection results in a reduction in bacterial load regardless of inhibitor concentration. The bacterial load in three replicates was determined using a qRT PCR assay of <Emphasis Type="Italic">A. phagocytophilum msp2/p44</Emphasis> normalized to HL-60 cell <Emphasis Type="Italic">ACTB</Emphasis> and to vehicle treated cells. <Emphasis Type="Bold">b</Emphasis> Treatment with the DNMT inhibitor RG108 for 72 h post <Emphasis Type="Italic">A. phagocytophilum</Emphasis> infection results in a dose-dependent reduction in bacterial load at 48 and 72 h. Results are normalized to HL-60 cell <Emphasis Type="Italic">ACTB</Emphasis>, but displayed in comparison with vehicle-only-treated cells. <Emphasis Type="Italic">P</Emphasis> values displayed above the bars were calculated by two-sided unequal variance Student’s <Emphasis Type="Italic">t</Emphasis> tests by comparison with untreated samples at the same time interval after infection</SimplePara></CaptionContent></Caption><MediaObject ID="MO2"><ImageObject FileRef="13148_2015_105_Fig2_HTML.jpg" Format="JPEG" Color="BlackWhite" Type="Linedraw" Rendition="HTML"/></MediaObject></Figure></Para></Section2><Section2 ID="Sec5"><Heading>Characterization of DNA methylation across common gene features</Heading><Para ID="Par47">We next sought to determine which gene features were most prominently methylated throughout the genome with infection. The average methylation signal surrounding all transcription start sites (TSS), termination sites (TTS), and across genes for each individual donor is shown in Fig. <InternalRef RefID="Fig3">3</InternalRef>. Both <Emphasis Type="Italic">A. phagocytophilum</Emphasis>-infected and uninfected samples showed similar relative profiles of DNA methylation across gene features. However, compared to uninfected, the profiles from <Emphasis Type="Italic">A. phagocytophilum</Emphasis>-infected samples showed a more pronounced decrease in DNA methylation immediately upstream of the TSS (Fig. <InternalRef RefID="Fig3">3a</InternalRef>), whereas downstream of the TSS, DNA methylation rose sharply and continued to increase throughout the gene body until the TTS (Fig. <InternalRef RefID="Fig3">3b, c</InternalRef>). These differences were persistent even after adjusting for differences in the absolute numbers of sequencing reads.<Figure ID="Fig3" Float="Yes" Category="Standard"><Caption Language="En"><CaptionNumber>Fig. 3</CaptionNumber><CaptionContent><SimplePara>Average signal profile for 5mC enrichment. <Emphasis Type="Bold">a</Emphasis> Transcriptional start sites (TSS), <Emphasis Type="Bold">b</Emphasis> transcription termination sites (TTS), and <Emphasis Type="Bold">c</Emphasis> across an average gene was calculated using CEAS. <Emphasis Type="Italic">Light gray</Emphasis> represents the average profile of enrichment for <Emphasis Type="Italic">A. phagocytophilum</Emphasis>-infected peripheral blood neutrophils, and <Emphasis Type="Italic">dark gray</Emphasis> for uninfected for all three donors. <Emphasis Type="Italic">Shaded zones</Emphasis> show the standard error of the mean for each donor</SimplePara></CaptionContent></Caption><MediaObject ID="MO3"><ImageObject FileRef="13148_2015_105_Fig3_HTML.jpg" Format="JPEG" Color="BlackWhite" Type="Linedraw" Rendition="HTML"/></MediaObject></Figure></Para><Para ID="Par48">Because infection with <Emphasis Type="Italic">A. phagocytophilum</Emphasis>-induced greater spread and degrees of DNA methylation compared to uninfected cells, we investigated whether the newly methylated regions localized to specific gene features. Regions of methylation were highly associated with genes in <Emphasis Type="Italic">A. phagocytophilum</Emphasis>-infected neutrophils and uninfected neutrophils. Nearly 62 and 66 %, respectively, mapped to or within 3 kb of annotated genes. Infected samples had higher than expected methylation enrichment within 2–3 kb upstream or downstream of genes (Fig. <InternalRef RefID="Fig4">4</InternalRef>) as well as increased methylation of exons (Fig. <InternalRef RefID="Fig5">5</InternalRef>). “Expected” refers to how many reads would be expected to align with each gene feature if there was no DNA methylation enrichment and is used to demonstrate genomic background. Expected values were determined by the cis-regulatory element annotation system (CEAS) software. Nearly 5 % of all newly methylated regions in <Emphasis Type="Italic">A. phagocytophilum</Emphasis>-infected cells fell within exons compared to the expected value of 2 % (Fig. <InternalRef RefID="Fig5">5</InternalRef>). Taken as a whole, new DNA methylation was significantly higher after infection for every gene feature except bidirectional promoters ≤5000 bp from the TSS (<Emphasis Type="Italic">p</Emphasis> = 0.002; Wilcoxon Signed Rank test). However, when examined at each genomic feature, the proportion of new DNA methylation was not significantly different between infected and uninfected neutrophils likely because of a high degree of variation among uninfected neutrophils (Figs. <InternalRef RefID="Fig4">4</InternalRef> and <InternalRef RefID="Fig5">5</InternalRef>; average coefficient of variation (CV) 0.387) despite minimal variation after infection (average CV 0.056).<Figure ID="Fig4" Float="Yes" Category="Standard"><Caption Language="En"><CaptionNumber>Fig. 4</CaptionNumber><CaptionContent><SimplePara>Infection of human neutrophils with <Emphasis Type="Italic">A. phagocytophilum</Emphasis> increases DNA methylation upstream of promoters and far downstream of transcription termination sites. New regions of DNA methylation enrichment were investigated using CEAS to determine the percentage that were present in <Emphasis Type="Bold">a</Emphasis> promoters, <Emphasis Type="Bold">b</Emphasis> downstream of genes, and <Emphasis Type="Bold">c</Emphasis> in bi-directional promoters. Only the most significant peaks, those with a −10*log<Subscript>10</Subscript> (<Emphasis Type="Italic">p</Emphasis> value) &gt; 100, were analyzed. <Emphasis Type="Italic">White bars</Emphasis> denote the percentage of the genome annotated to that particular feature (genomic background), <Emphasis Type="Italic">gray bars</Emphasis> denote average percentage of regions of DNA methylation unique to <Emphasis Type="Italic">A. phagocytophilum</Emphasis>-infected human peripheral blood neutrophils (PMN.Aph), and <Emphasis Type="Italic">black bars</Emphasis> denote the average percentage of regions of methylation unique to uninfected cells (PMN); error bars are standard error of the mean (sem). Average values are calculated using all three donors. Tables in <Emphasis Type="Bold">d</Emphasis> show the exact percentage of DNA methylation enrichment for each particular feature where PMN.Aph represents regions unique to infected cells, PMN represents regions unique to uninfected cells, and sem for each group</SimplePara></CaptionContent></Caption><MediaObject ID="MO4"><ImageObject FileRef="13148_2015_105_Fig4_HTML.jpg" Format="JPEG" Color="BlackWhite" Type="Linedraw" Rendition="HTML"/></MediaObject></Figure><Figure ID="Fig5" Float="Yes" Category="Standard"><Caption Language="En"><CaptionNumber>Fig. 5</CaptionNumber><CaptionContent><SimplePara><Emphasis Type="Italic">A. phagocytophilum</Emphasis> infection causes an increase in exon DNA methylation. Identification of gene features with DNA methylation enrichment unique to <Emphasis Type="Italic">A. phagocytophilum</Emphasis>-infected neutrophils and uninfected neutrophils was performed using CEAS. Only the most significant peaks, those with a −10*log<Subscript>10</Subscript> (<Emphasis Type="Italic">p</Emphasis> value) &gt; 100, were analyzed. Features investigated include <Emphasis Type="Bold">a</Emphasis> 5′ and 3′ UTRs and <Emphasis Type="Bold">b</Emphasis> exons, introns, and the sum of all gene features. <Emphasis Type="Italic">White bars</Emphasis> denote the percentage of the genome annotated to that particular feature (genomic background), <Emphasis Type="Italic">gray bars</Emphasis> denote the average percentage of regions of DNA methylation unique to <Emphasis Type="Italic">A. phagocytophilum</Emphasis>-infected human peripheral blood neutrophils (PMN.Aph), and <Emphasis Type="Italic">black bars</Emphasis> denote the average percentage of regions of methylation unique to uninfected cells (PMN); error bars show sem for each group. Tables in <Emphasis Type="Bold">c</Emphasis> shows the exact percentage of DNA methylation enrichment for each particular feature and sem for each group. Data shown represent the average of three donors</SimplePara></CaptionContent></Caption><MediaObject ID="MO5"><ImageObject FileRef="13148_2015_105_Fig5_HTML.jpg" Format="JPEG" Color="BlackWhite" Type="Linedraw" Rendition="HTML"/></MediaObject></Figure></Para><Para ID="Par49">Intron and exon methylation was averaged, scaled as a fraction between 0 to 100 %, and plotted by position. Because exon and intron lengths vary highly, the default CEAS analysis groups these into three classes by length to calculate average profiles that in turn avoids graphical artifacts due to length-normalization. The profile for all introns had regions of methylation localizing toward the intron/exon junctions (Fig. <InternalRef RefID="Fig6">6a</InternalRef>). For all exons, there was a gradual accumulation of methylation signals toward the middle of the exons (Fig. <InternalRef RefID="Fig6">6b</InternalRef>). The pattern of both profiles suggests that exons could be preferentially methylated and regions of methylation could overlap at intron/exon junctions. Overall, <Emphasis Type="Italic">A. phagocytophilum</Emphasis> infection-induced hypermethylation of the host genome leads to regions of enrichment most often associated with gene bodies or within 3 kb of annotated gene features.<Figure ID="Fig6" Float="Yes" Category="Standard"><Caption Language="En"><CaptionNumber>Fig. 6</CaptionNumber><CaptionContent><SimplePara>Average signal profile for introns and exons. The average signal profiles for <Emphasis Type="Bold">a</Emphasis> medium-sized introns (842–2715 bp) and <Emphasis Type="Bold">b</Emphasis> exons (109–164 bp) were calculated using CEAS. <Emphasis Type="Italic">Light gray</Emphasis> represents the average enrichment profile for <Emphasis Type="Italic">A. phagocytophilum</Emphasis>-infected human peripheral blood neutrophils, and <Emphasis Type="Italic">dark gray</Emphasis> represents uninfected neutrophils. Averages calculated using all three donors</SimplePara></CaptionContent></Caption><MediaObject ID="MO6"><ImageObject FileRef="13148_2015_105_Fig6_HTML.jpg" Format="JPEG" Color="BlackWhite" Type="Linedraw" Rendition="HTML"/></MediaObject></Figure></Para></Section2><Section2 ID="Sec6"><Heading>DNA methylation and transcriptional alterations in the <Emphasis Type="Italic">A. phagocytophilum</Emphasis>-infected neutrophil</Heading><Para ID="Par50">We then sought to determine whether or not DNA methylation influenced transcription of the most differentially expressed genes. Genes that were up- or downregulated with a fold-change of 3–6 or &gt;6 standard deviations (SD) from the mean fold-change were assessed for DNA methylation peaks. Since DNA methylation is found to be correlated across genomic regions at a scale of &lt;2 kb [<CitationRef CitationID="CR27">27</CitationRef>], if a region of DNA methylation was located within the gene body or ±3 kb from TSS or TTS, it was considered associated with that gene. Using these criteria, we compared the fold-change in expression of 516 genes associated with DNA methylation to the remaining 404 genes not associated with DNA methylation. The average log<Subscript>2</Subscript> differential gene expression (DGE) of 361 methylated genes with between 3–6 SD from the mean was −0.037, and no statistical association with DNA methylation could be identified when compared with 269 genes lacking DNA methylation (<Emphasis Type="Italic">p</Emphasis> = 0.565). At this level, 120 of 361 genes with DNA methylation were upregulated and 100 of 269 genes lacking DNA methylation were upregulated. In contrast, of the 155 methylated genes that were differentially expressed ≥6 SD above the mean, 86 were upregulated (log<Subscript>2</Subscript> DGE 0.694) rather than downregulated, although the resulting association with DNA methylation was not significant compared to 135 non-methylated genes with the same differential gene expression. This is consistent with a previously published report by Borjesson et al. that the most differentially expressed genes induced by <Emphasis Type="Italic">A. phagocytophilum</Emphasis> infection were upregulated [<CitationRef CitationID="CR9">9</CitationRef>].</Para><Para ID="Par51">Next, we investigated whether DNA methylation affects transcription at specific locations of DNA methylation within gene features. Genes associated with DNA methylation were sorted based on the gene feature location of the methylation site. Gene features investigated included both 3′ and 5′ untranslated regions (UTRs), coding sequences (CDS), intronic regions, intergenic regions (&gt;3 kb from TSS or TTS), and promoters (±3 kb from TSS or TTS). Additionally, the fold expression change in genes associated with DNA methylation was compared to those without. Our findings indicate that intergenic DNA methylation had a statistically significant impact on nearby gene expression (<Emphasis Type="Italic">p</Emphasis> &lt; 0.05), but the overall expression fold-change was low (Fig. <InternalRef RefID="Fig7">7</InternalRef>). Genes associated with DNA methylation in any location were generally downregulated (<Emphasis Type="Italic">p</Emphasis> &lt; 0.01). Although statistically significant, it is difficult to know whether these small fold-changes are biologically relevant. All other regions were not significantly associated with DNA methylation, and overall fold-changes were minimal.<Figure ID="Fig7" Float="Yes" Category="Standard"><Caption Language="En"><CaptionNumber>Fig. 7</CaptionNumber><CaptionContent><SimplePara>Effect of DNA methylation on gene regulation. Gene features associated with newly methylated regions that also had differential gene expression &gt;3 SD from the mean were sorted by methylation in 3′UTR, 5′UTR, coding sequences (CDS), intergenic regions, introns, and promoters. These were then correlated with log<Subscript>2</Subscript>-fold-change (differential gene expression) between infected and uninfected samples for their respective genes. DNA methylation peaks were considered intergenic when located 3 kb or more from a TSS or TTS and effects on transcription were determined for the nearest gene. Transcriptional changes of genes with DNA methylation were compared to those without. *<Emphasis Type="Italic">p</Emphasis> &lt; 0.05, **<Emphasis Type="Italic">p</Emphasis> &lt; 0.01. Data are derived from the average of three donors</SimplePara></CaptionContent></Caption><MediaObject ID="MO7"><ImageObject FileRef="13148_2015_105_Fig7_HTML.jpg" Format="JPEG" Color="BlackWhite" Type="Linedraw" Rendition="HTML"/></MediaObject></Figure></Para><Para ID="Par52">Although <Emphasis Type="Italic">A. phagocytophilum</Emphasis> infection induced genome hypermethylation, the native level of genome methylation in neutrophils was high. Paired with the relatively low fold-changes in gene expression and the small proportion of all genes that were differentially regulated, these data could mask correlations that would provide evidence for the effects that <Emphasis Type="Italic">A. phagocytophilum</Emphasis> has on DNA methylation that in turn lead to altered gene expression. Because of this, we set out to identify local effects at the chromosomal level especially given that large regions of chromosomes are regulated similarly during infection [<CitationRef CitationID="CR28">28</CitationRef>].</Para></Section2><Section2 ID="Sec7"><Heading>Correlation of individual new meDNA and differential gene transcription at the MHC locus</Heading><Para ID="Par53">The major histocompatibility complex (MHC) locus on chromosome 6 was shown to have local clustering of increased gene expression across a large chromosomal area spanning nearly 4 Mb [<CitationRef CitationID="CR28">28</CitationRef>]. This locus also has well-described epigenetic regulation; thus, we focused our attention on the association of gene expression and DNA methylation here. To examine whether increased DNA methylation at the MHC locus on chromosome 6 was related to the observed cluster of differentially regulated genes, we examined newly methylated DNA (meDNA) fold-enrichment at individual genes and created a sliding scale window for both the log<Subscript>2</Subscript> fold-change in expression and newly methylated sites in those windows.</Para><Para ID="Par54">On chromosome 6, there were 687 unique newly methylated genomic sites for which differential gene expression data was also obtained, including 53 unique newly methylated sites in the MHC locus and 22 unique newly methylated sites in the position immediately downstream of MHC that we call “PROX”. When individual newly methylated sites across the entire chromosome were examined, no correlation between individual differential gene expression and meDNA fold-enrichment (ρ −0.0391, <Emphasis Type="Italic">p</Emphasis> = 0.306) or –log<Subscript>10</Subscript> <Emphasis Type="Italic">p</Emphasis> value (ρ −0.0174 and <Emphasis Type="Italic">p</Emphasis> = 0.649) could be identified. Although correlation between individual differential gene expression with enrichment of individual newly methylated sites over the MHC locus was higher (ρ 0.2664, <Emphasis Type="Italic">p</Emphasis> = 0.053 and –log<Subscript>10</Subscript> <Emphasis Type="Italic">p</Emphasis> value ρ 0.2311; <Emphasis Type="Italic">p</Emphasis> = 0.096), it did not reach a level of significance we defined. Likewise, there was no significant correlation at the downstream control PROX region (meDNA fold-enrichment ρ 0.0864, <Emphasis Type="Italic">p</Emphasis> = 0.702, −log<Subscript>10</Subscript> <Emphasis Type="Italic">p</Emphasis> value ρ −0.0212 and <Emphasis Type="Italic">p</Emphasis> = 0.925).</Para></Section2><Section2 ID="Sec8"><Heading>Correlation of new meDNA enrichment with differential gene transcription over long contiguous linear regions at the MHC locus and chromosome 6</Heading><Para ID="Par55">Gene expression is often markedly influenced by meDNA and histone chromatin, leading to changes in three-dimensional organization of chromatin itself [<CitationRef CitationID="CR29">29</CitationRef>, <CitationRef CitationID="CR30">30</CitationRef>]. To determine whether specific genomic loci over Mb ranges on chromosomes were significantly enriched for newly methylated DNA in areas where a correlation with differential gene expression could be demonstrated, we plotted ρ (rho), the Spearman correlation coefficient for fold-enrichment of new meDNA, and differential gene expression over windows (median 4.2 Mb (IQR 3.9); median 8 unique meDNA features (IQR 2)) against the physical chromosome position of each window on the p and q arms of chromosome 6. Figure <InternalRef RefID="Fig8">8</InternalRef> demonstrates the average positive or negative correlations between windows of newly methylated DNA and DGE expression in linearly contiguous chromosomal regions that are likely to interact in three dimensions over the chromosome territories. We also plotted the <Emphasis Type="Italic">q</Emphasis> value (1-q) for the correlations at each window to better visualize genomic regions where DNA methylation and DGE were significantly correlated and where there could be a broad impact on gene transcription. The analysis demonstrated long genomic stretches of positive and negative correlation between fold-enrichment in new DNA methylation and differential gene expression in the windows, including several at which significant associations were found, such as at the MHC locus over 88 Kb. Altogether, there were 11 long linear regions on chromosome 6 for which new DNA methylation was significantly correlated (<Emphasis Type="Italic">q</Emphasis> value &lt;0.10); 6 regions comprising 27.5 Mb (16 % of chromosome 6) were negatively correlated, whereas 5 regions comprising 12.1 Mb (7 % of chr6) were positively correlated. To explore these long range genomic associations between new DNA methylation and differential gene expression, we examined these large scale windows on chromosome 6 and the MHC locus in more detail.<Figure ID="Fig8" Float="Yes" Category="Standard"><Caption Language="En"><CaptionNumber>Fig. 8</CaptionNumber><CaptionContent><SimplePara>Large genomic regions on chromosome 6 demonstrate correlations between new DNA methylation fold-enrichment and differential gene expression after <Emphasis Type="Italic">A. phagocytophilum</Emphasis> infection of human peripheral blood neutrophils. Chromosome 6 positions are displayed in Mb across the x-axis and the Spearman correlation coefficient (ρ) between fold-enrichment of newly meDNA and log<Subscript>2</Subscript> fold-change in differential gene expression (DGE) is plotted on the left y-axis. <Emphasis Type="Italic">Light gray zones</Emphasis> correspond to regions of chromosome 6 that are upregulated (positive) and downregulated (negative), <Emphasis Type="Italic">black zones</Emphasis> delineate the boundaries of the MHC locus, and the <Emphasis Type="Italic">dark gray zone</Emphasis> depicts the PROX region downstream of the MHC locus. Note that the x-axis is scaled to gene feature density and not linear position on the chromosome. The <Emphasis Type="Italic">lower hatched line plot</Emphasis> corresponds to the right y-axis and shows 1-(<Emphasis Type="Italic">q</Emphasis> value) for the Spearman correlation at the window centered at that genomic position such that peaks correspond to low <Emphasis Type="Italic">q</Emphasis> values. The <Emphasis Type="Italic">dotted line</Emphasis> demarcates where the 1-<Emphasis Type="Italic">q</Emphasis> value is above 0.90 which is equivalent to a <Emphasis Type="Italic">q</Emphasis> value &lt;0.10. MeDNA data are from the average of three donors. Expression data are derived from GSE2405 [<CitationRef CitationID="CR9">9</CitationRef>]</SimplePara></CaptionContent></Caption><MediaObject ID="MO8"><ImageObject FileRef="13148_2015_105_Fig8_HTML.jpg" Format="JPEG" Color="BlackWhite" Type="Linedraw" Rendition="HTML"/></MediaObject></Figure></Para><Para ID="Par56">Across chromosome 6, as observed when individual differential gene expression and newly meDNA were examined, there was no correlation (<Emphasis Type="Italic">ρ</Emphasis> = −−0.0037; <Emphasis Type="Italic">p</Emphasis> = 0.924) between windows with newly methylated DNA fold-enrichment and log<Subscript>2</Subscript>-fold differential gene expression windows (median window size 3.9 Mb (IQR 3.6)). In contrast, across the 3.1 Mb MHC region analyzed, there was a strongly positive correlation between window average new meDNA fold-increase and window average log<Subscript>2</Subscript>-fold-change for differential expression (<Emphasis Type="Italic">ρ</Emphasis> = 0.422; <Emphasis Type="Italic">p</Emphasis> = 0.002); for the similar sized (3.2 Mb) region immediately downstream from the MHC locus (PROX), the correlation was not significant (<Emphasis Type="Italic">ρ</Emphasis> = 0.233; <Emphasis Type="Italic">p</Emphasis> = 0.310) (Fig. <InternalRef RefID="Fig9">9</InternalRef>). When expression was sorted by upregulated vs. downregulated windows over the MHC locus, a significant positive correlation was observed for upregulated (<Emphasis Type="Italic">ρ</Emphasis> = 0.447; <Emphasis Type="Italic">p</Emphasis> = 0.003) but not downregulated conditions (<Emphasis Type="Italic">ρ</Emphasis> = 0.133; <Emphasis Type="Italic">p</Emphasis> = 0.683). Of interest, when windows were sorted by intragenic vs. intergenic features, there was a significant association of new meDNA vs. differential regulation at the MHC locus for intragenic (<Emphasis Type="Italic">ρ</Emphasis> = 0.644; <Emphasis Type="Italic">p</Emphasis> = 0.001; 22 unique sites) but not for intergenic features (<Emphasis Type="Italic">ρ</Emphasis> = 0.144; <Emphasis Type="Italic">p</Emphasis> = 0.438; 31 unique sites), but the converse was true at PROX (intergenic <Emphasis Type="Italic">ρ</Emphasis> = 0.788; <Emphasis Type="Italic">p</Emphasis> = 0.002; 10 unique sites; intragenic <Emphasis Type="Italic">ρ</Emphasis> = 0.042; <Emphasis Type="Italic">p</Emphasis> = 0.919; 12 unique sites) (Additional file <InternalRef RefID="MOESM2">2</InternalRef>: Figure S2).<Figure ID="Fig9" Float="Yes" Category="Standard"><Caption Language="En"><CaptionNumber>Fig. 9</CaptionNumber><CaptionContent><SimplePara>Changes in meDNA with <Emphasis Type="Italic">A. phagocytophilum</Emphasis> infection correlate with regions of genomic differential expression. <Emphasis Type="Bold">a</Emphasis> Increased DNA methylation is significantly correlated with differential gene expression across the MHC locus on chromosome 6 but not over the entire chromosome (Chr6) or across a similarly-sized control PROX genomic region immediately downstream of the MHC locus. MeDNA data are from the average of three donors. Expression data are derived from GSE2405 [<CitationRef CitationID="CR9">9</CitationRef>]</SimplePara></CaptionContent></Caption><MediaObject ID="MO9"><ImageObject FileRef="13148_2015_105_Fig9_HTML.jpg" Format="JPEG" Color="BlackWhite" Type="Linedraw" Rendition="HTML"/></MediaObject></Figure></Para><Para ID="Par57">To deconstruct this further, we subdivided individual DNA methylation peaks and differentially expressed genes over chromosome 6 into their gene regions: intron, CDS, intergenic, and promoter. Here, no single gene region of chromosome 6 had new DNA methylation fold-enrichment that significantly correlated, either positively or negatively, with differential gene transcription (Spearman <Emphasis Type="Italic">p</Emphasis> ≥ 0.091), although the number of meDNA peaks in many categories was relatively small. Only 16 peaks for meDNA enrichment were found in 9 distinct gene promoters (<Emphasis Type="Italic">BMP6</Emphasis>, <Emphasis Type="Italic">NOL7</Emphasis>, <Emphasis Type="Italic">FRS3</Emphasis>, <Emphasis Type="Italic">PTK7</Emphasis>, <Emphasis Type="Italic">RCAN2</Emphasis>, <Emphasis Type="Italic">GJA1</Emphasis>, <Emphasis Type="Italic">SYNJ2</Emphasis>, <Emphasis Type="Italic">TULP4</Emphasis>, and <Emphasis Type="Italic">PLG</Emphasis>), yielding a Spearman <Emphasis Type="Italic">ρ</Emphasis> value of −0.438 (<Emphasis Type="Italic">p</Emphasis> = 0.091). Because those peaks were located outside of gene bodies, they were grouped with intergenic regions. This grouping increased the intergenic region Spearman coefficient to −0.017, suggesting that although these 16 regions could influence expression of their respective genes, the likely impact across all genes on chromosome 6 is not high. There was insufficient data information about whether and how DNA methylation at other genomic regions affects gene expression since similar findings were obtained when the windows corresponding to these regions were evaluated. Here, the greatest correlation was in the 5′ UTR regions, yet the <Emphasis Type="Italic">ρ</Emphasis> value was −0.223, with a <Emphasis Type="Italic">p</Emphasis> value of 0.247. The window regions corresponding to the MHC locus could not be evaluated in the same manner because of the paucity of data over windows in this region. Yet in specific genomic loci, the impact of newly meDNA regions is important, especially considering that newly meDNA was present in 47 % of intergenic and promoter regions across chromosome 6 but in 58 % of the intergenic regions in the MHC locus.</Para></Section2></Section1><Section1 Type="Discussion" ID="Sec9"><Heading>Discussion</Heading><Para ID="Par58">Alteration of DNA methylation patterns is well documented in stem cell differentiation, cellular reprogramming, cancers, and other disease states but not in bacterial infections [<CitationRef CitationID="CR21">21</CitationRef>, <CitationRef CitationID="CR22">22</CitationRef>, <CitationRef CitationID="CR31">31</CitationRef>–<CitationRef CitationID="CR34">34</CitationRef>]. Previously, several groups suggested that infection by microbial pathogens induces hypermethylation of candidate genes involved in oncogenesis [<CitationRef CitationID="CR35">35</CitationRef>, <CitationRef CitationID="CR36">36</CitationRef>, <CitationRef CitationID="CR24">24</CitationRef>]. <Emphasis Type="Italic">Helicobacter pylori</Emphasis> infection causes chronic inflammation of surrounding gastric tissue resulting in aberrant DNA methylation patterns which can contribute to neoplastic transformation [<CitationRef CitationID="CR36">36</CitationRef>]. Uropathogenic <Emphasis Type="Italic">E. coli</Emphasis> can induce hypermethylation of <Emphasis Type="Italic">CDKN2A</Emphasis>, a cyclin-dependent kinase inhibitor and tumor suppressor gene, leading to increased proliferation of the urothelium [<CitationRef CitationID="CR24">24</CitationRef>]. Most recently, methylomes of ocular adnexal extranodal marginal zone B-cell lymphoma (EMZL) tumors from patients with <Emphasis Type="Italic">Chlamydophila psittaci</Emphasis> infection were compared to EMZL <Emphasis Type="Italic">C. psittaci</Emphasis>-negative tumors [<CitationRef CitationID="CR37">37</CitationRef>]. Differentially methylated regions of infected samples hierarchically clustered together suggesting changes in DNA methylation patterns were specific to <Emphasis Type="Italic">C. psittaci</Emphasis> infection [<CitationRef CitationID="CR37">37</CitationRef>]. Though informative, two of these studies investigated tissue samples which inevitably contain heterogeneous cell populations, and the other only investigated several candidate genes. Here, we show a direct link between infection of <Emphasis Type="Italic">A. phagocytophilum</Emphasis> and genome-wide alterations of DNA methylation profiles of the human neutrophil.</Para><Para ID="Par59"><Emphasis Type="Italic">A. phagocytophilum</Emphasis> infection induces widespread hypermethylation of the neutrophil genome within 24 h of intracellular infection. Hypermethylation of the neutrophil genome benefits the bacterium and allows for increased colonization of the host cell since inhibition of DNMTs by 5-azacytidine resulted in decreased bacterial loads at 24 h independent of dose. This further suggests that even small changes in DNA methylation affect bacterial growth. Previous studies that investigated neutrophil methylation patterns focused changes induced by myeloid differentiation and regions of hypomethylation [<CitationRef CitationID="CR33">33</CitationRef>, <CitationRef CitationID="CR34">34</CitationRef>]. Despite the hypermethylation of the host genome induced by <Emphasis Type="Italic">A. phagocytophilum</Emphasis>, many of the key regions identified as being hypomethylated remained unmethylated yet had reduced expression in infected cells, suggesting a level of regulation beyond DNA methylation in these regions.</Para><Para ID="Par60">Regions of methylation were found to localize within gene bodies and gene-associated DNA within 3 kb of the transcriptional start and termination sites. Intragenic DNA methylation is associated with regulation of alternative promoters, alternative splicing, and non-coding RNAs (ncRNAs) [<CitationRef CitationID="CR38">38</CitationRef>–<CitationRef CitationID="CR42">42</CitationRef>]. Genes with intragenic DNA methylation continue to be expressed or have increased expression. It is thought that CpG methylation in intragenic regions results in decreased transcription from alternate promoters, and thus, decreased transcription of regulating ncRNAs that in turn promotes increased target gene transcription [<CitationRef CitationID="CR39">39</CitationRef>, <CitationRef CitationID="CR42">42</CitationRef>]. In contrast, Jjingo et al. suggest that increased transcription and gene body methylation could be a result of DNA accessibility to methylating complexes, rather than regulation by ncRNA or expression of alternate promoters [<CitationRef CitationID="CR40">40</CitationRef>]. Previously published reports regarding neutrophil transcription in response to <Emphasis Type="Italic">A. phagocytophilum</Emphasis> infection show that more genes are upregulated than downregulated [<CitationRef CitationID="CR9">9</CitationRef>–<CitationRef CitationID="CR11">11</CitationRef>], and this observation is borne out by the demonstration that among neutrophil genes with newly methylated DNA after <Emphasis Type="Italic">A. phagocytophilum</Emphasis> infection, more with the most significant differential transcription are upregulated than downregulated; however, a demonstration of which genomic features, when DNA hypermethylated, influence differential gene expression could not be deduced by this approach. The chromosome 6 MHC locus was one of the regions with the most differentially expressed genes at 24 h in these datasets, and these findings correlate with new regions of new DNA methylation. This discovery, in light of genome-wide hypermethylation, further supports the hypothesis that epigenetic alterations coordinate infected granulocyte transcriptional reprogramming. Whether the result of ncRNAs, the effects of methylating complexes, or other mechanisms, hypermethylation of intragenic sequences could support marked changes in transcriptional programs, including those that benefit <Emphasis Type="Italic">A. phagocytophilum</Emphasis> survival in neutrophils. Owing to the suboptimal infection levels obtained in the Borjesson et al. studies, the proximate cause of these changes will require further investigation [<CitationRef CitationID="CR28">28</CitationRef>].</Para><Para ID="Par61">Closer examination of new methylation sites in infected samples shows higher than expected localization within exons and intron/exon junctions. Rönnerblad et al. independently confirmed a large number of differentially methylated regions in human neutrophils localized after the first exon in gene bodies [<CitationRef CitationID="CR33">33</CitationRef>]. DNA methylation at intron/exon junctions is associated with increased H3K36 trimethylation resulting in alternative splice variants [<CitationRef CitationID="CR38">38</CitationRef>]. Currently it is not known whether DNA methylation is the precipitating factor for histone H3K36 methylation or vice versa. Given these findings, we hypothesize that deep RNA-seq of <Emphasis Type="Italic">A. phagocytophilum</Emphasis>-infected neutrophils could identify splice variants of highly expressed genes. The localization of newly methylated regions in gene bodies suggests that transcription of these genes could be enhanced and that splice variants are likely to exist; these observations could shed light on some aspects of the transcriptional reprogramming that is key to <Emphasis Type="Italic">A. phagocytophilum</Emphasis> survival and transmission. Previous reports utilizing transcriptional profiling by microarrays [<CitationRef CitationID="CR9">9</CitationRef>, <CitationRef CitationID="CR10">10</CitationRef>] are unlikely to detect or quantify the majority of potential variants.</Para><Para ID="Par62">Despite the marked increase in gene-associated DNA methylation induced by <Emphasis Type="Italic">A. phagocytophilum</Emphasis>, there is not a strong genome-wide correlation between infection-induced alterations in gene transcription and annotated regions of meDNA, especially at individual gene or DNA methylation marks. Intragenic DNA methylation seems to have no effect on expression on a genome-wide scale. This could suggest that most newly methylated regions were not transcriptionally active and that the potential for upregulated expression is abrogated by <Emphasis Type="Italic">A. phagocytophilum</Emphasis> infection. We now have evidence to suggest that intergenic DNA methylation influences transcriptional programs of nearby genes as observed across the genome as a whole. For example, within the MHC locus on chromosome 6, regions significantly enriched for meDNA appear to demarcate boundaries of chromatin with increased expression and localize within regions of differential expression. This particular arrangement suggests that DNA methylation, and potentially histone marks, co-contribute to alterations over large chromosomal territories that influence expression of surrounding genes and accompanying transcriptional programs. Based on these observations, DNA methylation or factors that influence DNA methylation and DGE across large genomic regions could be important aspects of <Emphasis Type="Italic">A. phagocytophilum</Emphasis> neutrophil infection, and thus, disease pathogenesis.</Para><Para ID="Par63">The conceptual framework regarding genomic regions of differential methylation has scarcely been examined. However, recent studies in colonic carcinoma reveal that focal regions, &gt;100 kb in size, correlate with regions of attachment to the nuclear lamina, suggesting that factors that bring together distant coordinately regulated genomic regions, such as those tethered by matrix attachment region binding proteins, could guide DNA methylation, histone acetylation, and perhaps ncRNA expression to direct transcriptional reprogramming and pathogen survival [<CitationRef CitationID="CR30">30</CitationRef>]. Much remains to be determined, and an important question includes whether <Emphasis Type="Italic">A. phagocytophilum</Emphasis> plays a passive or active role in the process. A compelling hypothesis could revolve around the known translocation of the <Emphasis Type="Italic">A. phagocytophilum</Emphasis> nucleomodulin AnkA that binds to DNA in multiple genomic locations and recruits histone-modifying complexes including those known to interact with DNA methyltransferases and methylated CpG-binding domain proteins [<CitationRef CitationID="CR17">17</CitationRef>, <CitationRef CitationID="CR18">18</CitationRef>]. The specificity of AnkA-DNA binding could then dictate genome-wide epigenetic alterations that reprogram cells to support <Emphasis Type="Italic">A. phagocytophilum</Emphasis> survival instead of microbial killing. Indeed, whether such reprogramming events occur as a result of other prokaryotic nucleomodulins is an area of intense research by investigators of microbial pathogenesis. The epigenetic research tools pioneered by oncologists, stem cell biologists, and those who study reprogramming of somatic cells now find applications in microbial pathogenesis studies as well. With mounting evidence of the impact of nucleomodulins from <Emphasis Type="Italic">Shigella</Emphasis>, <Emphasis Type="Italic">Listeria</Emphasis>, <Emphasis Type="Italic">Legionella</Emphasis>, <Emphasis Type="Italic">Chlamydia</Emphasis>, <Emphasis Type="Italic">Mycobacterium</Emphasis>, <Emphasis Type="Italic">Toxoplasma</Emphasis>, and other pathogenic microbes comes the realization that their impact surmounts the classical appreciation of influences over signaling pathways and intracellular trafficking, to the control of entire cellular programs.</Para></Section1><Section1 Type="Conclusion" ID="Sec10"><Heading>Conclusions</Heading><Para ID="Par64">Within 24 h of infection, <Emphasis Type="Italic">A. phagocytophilum</Emphasis> induces hypermethylation of neutrophil DNA on a genome-wide scale. Hypermethylation of the genome is associated with enhanced bacterial growth and colonization of the host cell. DNA methylation was predominantly associated with gene bodies or within 3 kb of transcriptional start and termination sites and tended to localize to exons and intron/exon junctions. Intragenic DNA methylation did not correlate strongly with <Emphasis Type="Italic">A. phagocytophilum</Emphasis>-induced differential gene expression over all chromosomes. However, intergenic DNA methylation is associated with infection-related transcriptional alterations. Targeted investigation of the MHC locus on chromosome 6 demonstrated that newly methylated sites fall within inactive chromatin domains and line the boundaries of active chromatin and that DNA methylation is associated with differential gene expression. Together, these data suggest that <Emphasis Type="Italic">A. phagocytophilum</Emphasis>-induced hypermethylation of the neutrophil genome is important for initial survival and propagation and that its influence over cellular epigenetics can lead to cellular reprogramming of even terminally-differentiated neutrophils.</Para></Section1><Section1 Type="MaterialsAndMethods" ID="Sec11"><Heading>Methods</Heading><Section2 ID="Sec12"><Heading>Cell lines and cell culture</Heading><Para ID="Par65">Primary peripheral blood neutrophils were isolated from venous blood of three healthy adult donors (two females, one male) as approved by the Johns Hopkins Medicine IRB and as previously described [<CitationRef CitationID="CR43">43</CitationRef>]. Briefly, EDTA-anticoagulated blood was dextran-sedimented and leukocyte-rich plasma centrifuged through a Ficoll-Paque gradient. Mononuclear cells were removed and the remaining erythrocytes were lysed in hypotonic saline. HL-60 promyelocytic cells (ATCC CCL-240) were purchased from American Type Tissue Culture (Manassas, VA, USA). Both neutrophils and HL-60 cells were maintained or propagated in RMPI 1640 (Hyclone, Thermo Fisher Scientific, Waltham, MA, USA) with 10 % fetal bovine serum (Thermo Fisher Scientific) and Glutamax (Life Technologies, Carlsbad, CA, USA). HL-60 cells were differentiated for 3 to 5 days prior to infection with 1 μM all-<Emphasis Type="Italic">trans</Emphasis> retinoic acid (ATRA). All cells were grown at 37 °C in a humidified incubator with 5 % CO<Subscript>2</Subscript>. Where stated, HL-60 cells were treated with 5-azacytidine (Sigma-Aldrich, St. Louis, MO, USA) in DMSO for 24 h and separately with RG108 (Sigma-Aldrich, St. Louis, MO, USA) in DMSO for 24, 48, and 72 h, or with DMSO alone as a vehicle control.</Para></Section2><Section2 ID="Sec13"><Heading><Emphasis Type="Italic">Anaplasma phagocytophilum</Emphasis> propagation, neutrophil infection, and quantitation</Heading><Para ID="Par66"><Emphasis Type="Italic">A. phagocytophilum</Emphasis> was maintained in HL-60 cells as previously described [<CitationRef CitationID="CR44">44</CitationRef>]. Cell-free bacteria were obtained from HL-60 cells of which 90–95 % were infected. Infected cells were centrifuged at 500× g for 5 min and resuspended in 1× PBS. Infected cells were lysed by sonication using an output of four of a Branson Sonifier 250 (Branson Ultrasonics, Danbury, CT, USA) for 15 s or via syringe lysis using a 22 g syringe. Lysed cells were then centrifuged at 1000× g for 10 min, and the bacteria-enriched supernatant was centrifuged at 13,000× g for 30 min. The bacterial pellets were suspended in RMPI 1640 medium.</Para><Para ID="Par67">Neutrophils were infected ex vivo in triplicate using a multiplicity of infection (MOI) of 25:1 and 100:1 for experiments using HL-60 cells. An estimate of 10 infectious bacteria per infected HL-60 cell was used. The proportion of infected cells was determined at 24 h after Romanowsky staining (Protocol HEMA3, Thermo Fisher Scientific) of cytocentrifuged cells. In addition and for experiments to test the effect of DNA methyltransferase inhibitors on <Emphasis Type="Italic">A. phagocytophilum</Emphasis> propagation, DNA extracted from these cultures (DNeasy Blood and Tissue Kit, Qiagen, Valencia, CA, USA) was used in a quantitative real time 5′ nuclease PCR assay that targets <Emphasis Type="Italic">A. phagocytophilum msp2/p44</Emphasis> normalized to human <Emphasis Type="Italic">ACTB</Emphasis> [<CitationRef CitationID="CR16">16</CitationRef>]. A standard curve of cloned <Emphasis Type="Italic">msp2</Emphasis> was used to accurately estimate the number of bacteria per cell, providing that the <Emphasis Type="Italic">A. phagocytophilum</Emphasis> genome encodes approximately 100 <Emphasis Type="Italic">msp2/p44</Emphasis> genes [<CitationRef CitationID="CR45">45</CitationRef>]. For experiments that examined the effects of DNA methyltransferase inhibition on <Emphasis Type="Italic">A. phagocytophilum</Emphasis> growth, 8-azacytosine and RG108 were initially diluted in DMSO, then diluted to working concentrations (200, 100, and 50 nM for 8-azacytosine and 100, 50, and 25 μg/mL for RG-108) in RPMI 1640 medium. DMSO diluted to equivalent concentrations as used in the 200 nM 8-azacytosine or 100 μg/mL RG-108 preparations was used as vehicle controls.</Para></Section2><Section2 ID="Sec14"><Heading>MBD-Seq library preparation</Heading><Para ID="Par68">Enrichment of 5-methylcytosine modified DNA was performed using DNA extracted from ex vivo infected and uninfected neutrophils from there healthy donor subjects 24 h post ex vivo infection. DNA libraries isolated by MBD enrichment were analyzed by MBD-seq to determine sites of MBD protein binding and DNA methylation (SKCCC Next Generation Sequencing Core). MBD-seq was carried out as described previously [<CitationRef CitationID="CR46">46</CitationRef>]. Briefly, 2 μg of DNA was sonicated to an average molecular size of ~150–250 bp and end-repaired using the NEBNext SOLiD DNA library preparation kit end-repair module following the manufacturer’s protocol (New England Biolabs, Ipswich, MA, USA). Fragments were purified using a Qiagen PCR purification kit (Qiagen). SOLiD P1 and P2 adapters lacking 5′ phosphate groups (Life Technologies) were ligated to the fragment using the NEBNext adapter ligation module, column-purified, and subjected to isothermal nick-translation by treating with Platinum Taq polymerase to remove the nick. The resulting library was divided into two fractions, a total input fraction, and an enriched methylated fraction. The enriched methylated fraction was subjected to affinity enrichment of methylated DNA fragments using recombinant C-terminal 6xHis-tagged MBD2-MBD polypeptides immobilized on magnetic beads, similar to previously described methods [<CitationRef CitationID="CR47">47</CitationRef>–<CitationRef CitationID="CR49">49</CitationRef>]. The resulting enriched methylated fraction and the total input fraction were then subjected to library amplification using the NEBNext amplification module according to the manufacturer’s protocols, using 4–6 cycles for the total input, and 10–12 cycles for the enriched methylated fractions. Library fragments between 200–300 bp were selected after agarose gel electrophoresis. The libraries were then subjected to emulsion PCR and bead enrichment following the SOLiD emulsion PCR protocol (Life Technologies). The resulting beads were then deposited on the SOLiD flow cell and subjected to massively parallel 50 bp single-read sequencing on a Life Technologies SOLiD sequencer. Reads were mapped to the human genome hg18 build using Bioscope software. The total number of reads per sample and the percentage alignment are summarized in Additional file <InternalRef RefID="MOESM3">3</InternalRef>: Table S1. Regions of methylated DNA enrichment were identified using MACS [<CitationRef CitationID="CR25">25</CitationRef>] and SICER [<CitationRef CitationID="CR26">26</CitationRef>] as described previously [<CitationRef CitationID="CR50">50</CitationRef>]. Additional file <InternalRef RefID="MOESM4">4</InternalRef>: Table S2 summarizes the number of peaks called with both MACS and SICER as well as delineates the total number of peaks above various thresholds of −10*log<Subscript>10</Subscript> (<Emphasis Type="Italic">p</Emphasis> value) &gt;50, &gt;100, and &gt;200. These and all subsequent DNA methylation studies were conducted independently using the three individual donors’ neutrophils, and all data is shown as a single donor representative of all three, or as an average of all three donors’ results, as noted in the figures.</Para></Section2><Section2 ID="Sec15"><Heading>Luminometric Methylation Assay and 5-methylcytosine DNA ELISA</Heading><Para ID="Par69">LUMA was performed by EpigenDx (Hopkinton, MA, USA) as described by Karimi et al. [<CitationRef CitationID="CR51">51</CitationRef>]. Briefly, samples were digested with <Emphasis Type="Italic">Hpa</Emphasis>II + <Emphasis Type="Italic">Eco</Emphasis>RI or <Emphasis Type="Italic">Msp</Emphasis>I + <Emphasis Type="Italic">Eco</Emphasis>RI, and fragments were amplified by Pyrosequencing™ (Qiagen). The ratio of (dGTP + dCTP)/dATP was calculated for <Emphasis Type="Italic">Hpa</Emphasis>II<Emphasis Type="Italic">/Eco</Emphasis>RI and <Emphasis Type="Italic">Msp</Emphasis>I<Emphasis Type="Italic">/Eco</Emphasis>RI fragments, and the percentage of methylation was determined by the ratio of (<Emphasis Type="Italic">Hpa</Emphasis>II<Emphasis Type="Italic">/Eco</Emphasis>RI)/(<Emphasis Type="Italic">Msp</Emphasis>I<Emphasis Type="Italic">/Eco</Emphasis>RI). Samples were tested in duplicate. 5-Methylcytosine was quantified in DNA preparations from RG108-treated cultures at days 0–3 postinfection using a 5-mC DNA ELISA (Zymo Research Corp., Irvine, CA, USA). The quantity of 5-methyl cytosine DNA was quantified by comparison with a standard curve and normalized to the content of day 0 no drug control cultures.</Para></Section2><Section2 ID="Sec16"><Heading>Identifying gene regions enriched for DNA methylation</Heading><Para ID="Par70">Publically available cis-regulatory element annotation (CEAS) software [<CitationRef CitationID="CR52">52</CitationRef>, <CitationRef CitationID="CR53">53</CitationRef>] was used to characterize regions of methylated DNA enrichment by calculating the fraction present in different gene regions (introns, exons, 5′ UTR, 3′UTR, and distal intergenic regions), promoters, bi-directional promoters, and regions downstream of gene bodies; this was also used to create average profile analyses of the smoothed adjusted log<Subscript>2</Subscript> (M/T) values across transcriptional start sites (TSS), transcriptional termination sites (TTS), long (2715–11,673 bp), medium (842–2715 bp), and short (158–842 bp) intronic sequences and long (164–483 bp), medium (109–164 bp), and short (66–109 bp) exonic sequences.</Para></Section2><Section2 ID="Sec17"><Heading>Identifying chromosomal locations enriched for DNA methylation and differential gene expression</Heading><Para ID="Par71">Publically available transcription microarray data from <Emphasis Type="Italic">A. phagocytophilum</Emphasis>-infected neutrophils was re-analyzed using RMA [<CitationRef CitationID="CR9">9</CitationRef>]. Only the 24 h time point was used for comparison with the same interval in the DNA methylation studies. Differential expression was determined based on the standard deviation of the fold-change from the mean. Infected and uninfected fold-change gene expression data were transformed to log<Subscript>2</Subscript> for all analyses.</Para><Para ID="Par72">Regions enriched for DNA methylation and differential expression were organized linearly among their respective chromosomes and divided into bins of ~one million base pairs. The number of gene features (expression) and methylation peaks within each bin were counted and compared to the average number across the genome to determine locations of interest. Regions of interest were defined by those bins which had significantly more counts than average for that chromosome.</Para></Section2><Section2 ID="Sec18"><Heading>DNA methylation and transcription in <Emphasis Type="Italic">A. phagocytophilum</Emphasis>-infected neutrophils</Heading><Para ID="Par73">Because <Emphasis Type="Italic">A. phagocytophilum</Emphasis> infection-induced genome-wide DNA hypermethylation, we investigated whether this affected gene transcription. Borjesson et al. previously investigated the effect of <Emphasis Type="Italic">A. phagocytophilum</Emphasis> infection on transcription of the neutrophil using microarrays [<CitationRef CitationID="CR9">9</CitationRef>]. To access and compare these data to the DNA methylation analyses, the transcriptional profiling data were obtained from Gene Expression Omnibus (GEO accession number GSE2405) and re-normalized using RMA, as described above. Differential expression was determined for 24 h postinfection, and genes were sorted by chromosome and physical location based on annotations in human genome assembly hg18 used for both these data and the DNA methylation studies. To account for underestimations of significant discoveries using <Emphasis Type="Italic">p</Emphasis> values, we calculated the FDR adjusted <Emphasis Type="Italic">p</Emphasis> values, or <Emphasis Type="Italic">q</Emphasis> values, for each Spearman correlation between windows of DNA methylation and windows of differential gene expression on chromosome 6. We selected a FDR of a maximum of 10 % as a significant correlation.</Para></Section2></Section1></Body><BodyRef FileRef="13148_2015_105_OnlinePDF.pdf" TargetType="OnlinePDF"/><ArticleBackmatter><ArticleNote Type="Misc"><Heading>Authors’ contributions</Heading><SimplePara>SHGS helped design, conduct the experiments, and write the manuscript. SY provided critical technical support and advice on experimental design and helped to revise the manuscript. JSD provided overall design, conducted experiments, directed the project, and helped write and revise the manuscript. This work was conducted as part of the PhD thesis requirements for SHGS. All authors read and approved the final manuscript.</SimplePara></ArticleNote><Acknowledgments><Heading>Acknowledgements</Heading><SimplePara>The authors wish to acknowledge the contributions and discussions with members of SHS’s thesis committee, including Stephen Baylin, M.D. (Johns Hopkins University School of Medicine), Srinivasan Yegnasubramanian M.D., Ph.D. (Johns Hopkins University School of Medicine), and Frank DeLeo, Ph.D. (Rocky Mountain Laboratory, National Institute of Allergy and Infectious Disease). The authors would also like to thank Kristen Rennoll-Bankert, Ph.D. and Jose Carlos Garcia-Garcia, Ph.D. for their discussion and day-to-day support and Valeria Pappas-Brown, Ph.D. and Emily Clemens for help with technical work. Thank you to S. Yegnasubramanian, M.D., Ph.D. and Sarah Wheelan, M.D., Ph.D. and the Johns Hopkins University Sidney Kimmel Comprehensive Cancer Center Next Generation Sequencing Center (<ExternalRef><RefSource>http://nextgenseq.onc.jhmi.edu</RefSource><RefTarget TargetType="URL" Address="http://nextgenseq.onc.jhmi.edu/"/></ExternalRef>) for performing the MBD-seq and Conover Talbot, B.S. from the Johns Hopkins Deep Sequencing and Microarray Core for his assistance re-analyzing microarray using current tools and for the thoughtful discussion. Additional thanks to Cosme Adrover-Pacheco, Ph.D. for help with biocomputing analyses. Funding to support this work was provided by NIAID grant R01AI044102 to JSD. SY was supported by NIH/NCI grant P30CA006973, the Cleveland Foundation Masenhimer Fellowship.</SimplePara></Acknowledgments><Appendix ID="App1" OutputMedium="Online"><Section1 ID="Sec19"><Heading>Additional files</Heading><Para ID="Par74"><MediaObject ID="MOESM1"><DataObject FileRef="13148_2015_105_MOESM1_ESM.jpeg"><Caption Language="En"><CaptionNumber>Additional file 1: Figure S1.</CaptionNumber><CaptionContent><SimplePara>Treatment of ATRA-differentiated HL-60 cells infected with <Emphasis Type="Italic">A. phagocytophilum</Emphasis> with DNMT inhibitor RG108 reduces 5-methyl cytosine genomic content. The proportion of 5-methyl cytosine in drug-treated cultures vs. no drug on day 0 results is reduced at days 1–3 for most doses, and at all days for the 100 μg/mL dose, suggesting that the main target of the inhibitor is DNA methylation as an explanation for reduced microbial growth.</SimplePara></CaptionContent></Caption></DataObject></MediaObject><MediaObject ID="MOESM2"><DataObject FileRef="13148_2015_105_MOESM2_ESM.jpeg"><Caption Language="En"><CaptionNumber>Additional file 2: Figure S2.</CaptionNumber><CaptionContent><SimplePara>Intragenic and intergenic DNA methylation correlate with differential gene expression within the MHC locus and downstream region. Increased DNA methylation within intragenic regions across the MHC locus correlates with differential gene expression. Conversely, intergenic DNA methylation downstream (PROX) of the MHC locus is correlated with differential gene expression. MeDNA data are from the average of 3 donors. Expression data are derived from GSE2405 [9].</SimplePara></CaptionContent></Caption></DataObject></MediaObject><MediaObject ID="MOESM3"><DataObject FileRef="13148_2015_105_MOESM3_ESM.jpeg"><Caption Language="En"><CaptionNumber>Additional file 3: Table S1.</CaptionNumber><CaptionContent><SimplePara>Genome coverage. Genome coverage as dictated by the total number of reads for enriched and total input fractions. The % alignment was calculated as the percentage of reads that aligned to the hg18 human reference genome. Data from all 3 donors is shown.</SimplePara></CaptionContent></Caption></DataObject></MediaObject><MediaObject ID="MOESM4"><DataObject FileRef="13148_2015_105_MOESM4_ESM.jpeg"><Caption Language="En"><CaptionNumber>Additional file 4: Table S2.</CaptionNumber><CaptionContent><SimplePara>Number of peaks called using increasing stringency. Significant peaks were called using MACS v1.4 and SICERV1.1. Significant peaks were sorted by the −10*log10(<Emphasis Type="Italic">p</Emphasis> value) score based on increasing stringencies to determine the number of peaks present above thresholds of &gt;50, &gt;100 and &gt;200. Data from all 3 donors is shown.</SimplePara></CaptionContent></Caption></DataObject></MediaObject></Para></Section1></Appendix><Bibliography ID="Bib1"><Heading>References</Heading><Citation ID="CR1"><CitationNumber>1.</CitationNumber><BibArticle><BibAuthorName><Initials>SM</Initials><FamilyName>Chen</FamilyName></BibAuthorName><BibAuthorName><Initials>JS</Initials><FamilyName>Dumler</FamilyName></BibAuthorName><BibAuthorName><Initials>JS</Initials><FamilyName>Bakken</FamilyName></BibAuthorName><BibAuthorName><Initials>DH</Initials><FamilyName>Walker</FamilyName></BibAuthorName><Year>1994</Year><ArticleTitle Language="En">Identification of a granulocytotropic <Emphasis Type="Italic">Ehrlichia</Emphasis> species as the etiologic agent of human disease</ArticleTitle><JournalTitle>J Clin Microbiol</JournalTitle><VolumeID>32</VolumeID><FirstPage>589</FirstPage><LastPage>95</LastPage></BibArticle><BibUnstructured>Chen SM, Dumler JS, Bakken JS, Walker DH. Identification of a granulocytotropic <Emphasis Type="Italic">Ehrlichia</Emphasis> species as the etiologic agent of human disease. J Clin Microbiol. 1994;32:589–95.</BibUnstructured></Citation><Citation ID="CR2"><CitationNumber>2.</CitationNumber><BibArticle><BibAuthorName><Initials>JS</Initials><FamilyName>Bakken</FamilyName></BibAuthorName><BibAuthorName><Initials>JS</Initials><FamilyName>Dumler</FamilyName></BibAuthorName><BibAuthorName><Initials>SM</Initials><FamilyName>Chen</FamilyName></BibAuthorName><BibAuthorName><Initials>MR</Initials><FamilyName>Eckman</FamilyName></BibAuthorName><BibAuthorName><Initials>LL</Initials><FamilyName>Etta</FamilyName><Particle>Van</Particle></BibAuthorName><BibAuthorName><Initials>DH</Initials><FamilyName>Walker</FamilyName></BibAuthorName><Year>1994</Year><ArticleTitle Language="En">Human granulocytic ehrlichiosis in the upper Midwest United States. A new species emerging?</ArticleTitle><JournalTitle>JAMA</JournalTitle><VolumeID>272</VolumeID><FirstPage>212</FirstPage><LastPage>8</LastPage></BibArticle><BibUnstructured>Bakken JS, Dumler JS, Chen SM, Eckman MR, Van Etta LL, Walker DH. Human granulocytic ehrlichiosis in the upper Midwest United States. A new species emerging? JAMA. 1994;272:212–8.</BibUnstructured></Citation><Citation ID="CR3"><CitationNumber>3.</CitationNumber><BibArticle><BibAuthorName><Initials>JA</Initials><FamilyName>Carlyon</FamilyName></BibAuthorName><BibAuthorName><Initials>WT</Initials><FamilyName>Chan</FamilyName></BibAuthorName><BibAuthorName><Initials>J</Initials><FamilyName>Galan</FamilyName></BibAuthorName><BibAuthorName><Initials>D</Initials><FamilyName>Roos</FamilyName></BibAuthorName><BibAuthorName><Initials>E</Initials><FamilyName>Fikrig</FamilyName></BibAuthorName><Year>2002</Year><ArticleTitle Language="En">Repression of rac2 mRNA expression by <Emphasis Type="Italic">Anaplasma phagocytophila</Emphasis> is essential to the inhibition of superoxide production and bacterial proliferation</ArticleTitle><JournalTitle>J Immunol</JournalTitle><VolumeID>169</VolumeID><FirstPage>7009</FirstPage><LastPage>18</LastPage></BibArticle><BibUnstructured>Carlyon JA, Chan WT, Galan J, Roos D, Fikrig E. Repression of rac2 mRNA expression by <Emphasis Type="Italic">Anaplasma phagocytophila</Emphasis> is essential to the inhibition of superoxide production and bacterial proliferation. J Immunol. 2002;169:7009–18.</BibUnstructured></Citation><Citation ID="CR4"><CitationNumber>4.</CitationNumber><BibArticle><BibAuthorName><Initials>JA</Initials><FamilyName>Carlyon</FamilyName></BibAuthorName><BibAuthorName><Initials>E</Initials><FamilyName>Fikrig</FamilyName></BibAuthorName><Year>2006</Year><ArticleTitle Language="En">Mechanisms of evasion of neutrophil killing by <Emphasis Type="Italic">Anaplasma phagocytophilum</Emphasis></ArticleTitle><JournalTitle>Curr Opin Hematol</JournalTitle><VolumeID>13</VolumeID><FirstPage>28</FirstPage><LastPage>33</LastPage></BibArticle><BibUnstructured>Carlyon JA, Fikrig E. Mechanisms of evasion of neutrophil killing by <Emphasis Type="Italic">Anaplasma phagocytophilum</Emphasis>. Curr Opin Hematol. 2006;13:28–33.</BibUnstructured></Citation><Citation ID="CR5"><CitationNumber>5.</CitationNumber><BibArticle><BibAuthorName><Initials>JA</Initials><FamilyName>Carlyon</FamilyName></BibAuthorName><BibAuthorName><Initials>E</Initials><FamilyName>Fikrig</FamilyName></BibAuthorName><Year>2003</Year><ArticleTitle Language="En">Invasion and survival strategies of Anaplasma phagocytophilum</ArticleTitle><JournalTitle>Cell Microbiol</JournalTitle><VolumeID>5</VolumeID><FirstPage>743</FirstPage><LastPage>54</LastPage></BibArticle><BibUnstructured>Carlyon JA, Fikrig E. Invasion and survival strategies of Anaplasma phagocytophilum. Cell Microbiol. 2003;5:743–54.</BibUnstructured></Citation><Citation ID="CR6"><CitationNumber>6.</CitationNumber><BibArticle><BibAuthorName><Initials>JS</Initials><FamilyName>Dumler</FamilyName></BibAuthorName><BibAuthorName><Initials>KS</Initials><FamilyName>Choi</FamilyName></BibAuthorName><BibAuthorName><Initials>JC</Initials><FamilyName>Garcia-Garcia</FamilyName></BibAuthorName><BibAuthorName><Initials>NS</Initials><FamilyName>Barat</FamilyName></BibAuthorName><BibAuthorName><Initials>DG</Initials><FamilyName>Scorpio</FamilyName></BibAuthorName><BibAuthorName><Initials>JW</Initials><FamilyName>Garyu</FamilyName></BibAuthorName><Etal/><Year>2005</Year><ArticleTitle Language="En">Human granulocytic anaplasmosis and <Emphasis Type="Italic">Anaplasma phagocytophilum</Emphasis></ArticleTitle><JournalTitle>Emerg Infect Dis</JournalTitle><VolumeID>11</VolumeID><FirstPage>1828</FirstPage><LastPage>34</LastPage></BibArticle><BibUnstructured>Dumler JS, Choi KS, Garcia-Garcia JC, Barat NS, Scorpio DG, Garyu JW, et al. Human granulocytic anaplasmosis and <Emphasis Type="Italic">Anaplasma phagocytophilum</Emphasis>. Emerg Infect Dis. 2005;11:1828–34.</BibUnstructured></Citation><Citation ID="CR7"><CitationNumber>7.</CitationNumber><BibArticle><BibAuthorName><Initials>KS</Initials><FamilyName>Choi</FamilyName></BibAuthorName><BibAuthorName><Initials>JT</Initials><FamilyName>Park</FamilyName></BibAuthorName><BibAuthorName><Initials>JS</Initials><FamilyName>Dumler</FamilyName></BibAuthorName><Year>2005</Year><ArticleTitle Language="En"><Emphasis Type="Italic">Anaplasma phagocytophilum</Emphasis> delay of neutrophil apoptosis through the p38 mitogen-activated protein kinase signal pathway</ArticleTitle><JournalTitle>Infect Immun</JournalTitle><VolumeID>73</VolumeID><FirstPage>8209</FirstPage><LastPage>18</LastPage></BibArticle><BibUnstructured>Choi KS, Park JT, Dumler JS. <Emphasis Type="Italic">Anaplasma phagocytophilum</Emphasis> delay of neutrophil apoptosis through the p38 mitogen-activated protein kinase signal pathway. Infect Immun. 2005;73:8209–18.</BibUnstructured></Citation><Citation ID="CR8"><CitationNumber>8.</CitationNumber><BibArticle><BibAuthorName><Initials>JW</Initials><FamilyName>Garyu</FamilyName></BibAuthorName><BibAuthorName><Initials>KS</Initials><FamilyName>Choi</FamilyName></BibAuthorName><BibAuthorName><Initials>DJ</Initials><FamilyName>Grab</FamilyName></BibAuthorName><BibAuthorName><Initials>JS</Initials><FamilyName>Dumler</FamilyName></BibAuthorName><Year>2005</Year><ArticleTitle Language="En">Defective phagocytosis in <Emphasis Type="Italic">Anaplasma phagocytophilum</Emphasis>-infected neutrophils</ArticleTitle><JournalTitle>Infect Immun</JournalTitle><VolumeID>73</VolumeID><FirstPage>1187</FirstPage><LastPage>90</LastPage></BibArticle><BibUnstructured>Garyu JW, Choi KS, Grab DJ, Dumler JS. Defective phagocytosis in <Emphasis Type="Italic">Anaplasma phagocytophilum</Emphasis>-infected neutrophils. Infect Immun. 2005;73:1187–90.</BibUnstructured></Citation><Citation ID="CR9"><CitationNumber>9.</CitationNumber><BibArticle><BibAuthorName><Initials>DL</Initials><FamilyName>Borjesson</FamilyName></BibAuthorName><BibAuthorName><Initials>SD</Initials><FamilyName>Kobayashi</FamilyName></BibAuthorName><BibAuthorName><Initials>AR</Initials><FamilyName>Whitney</FamilyName></BibAuthorName><BibAuthorName><Initials>JM</Initials><FamilyName>Voyich</FamilyName></BibAuthorName><BibAuthorName><Initials>CM</Initials><FamilyName>Argue</FamilyName></BibAuthorName><BibAuthorName><Initials>FR</Initials><FamilyName>Deleo</FamilyName></BibAuthorName><Year>2005</Year><ArticleTitle Language="En">Insights into pathogen immune evasion mechanisms: <Emphasis Type="Italic">Anaplasma phagocytophilum</Emphasis> fails to induce an apoptosis differentiation program in human neutrophils</ArticleTitle><JournalTitle>J Immunol</JournalTitle><VolumeID>174</VolumeID><FirstPage>6364</FirstPage><LastPage>72</LastPage></BibArticle><BibUnstructured>Borjesson DL, Kobayashi SD, Whitney AR, Voyich JM, Argue CM, Deleo FR. Insights into pathogen immune evasion mechanisms: <Emphasis Type="Italic">Anaplasma phagocytophilum</Emphasis> fails to induce an apoptosis differentiation program in human neutrophils. J Immunol. 2005;174:6364–72.</BibUnstructured></Citation><Citation ID="CR10"><CitationNumber>10.</CitationNumber><BibArticle><BibAuthorName><Initials>J</Initials><FamilyName>Fuente</FamilyName><Particle>de la</Particle></BibAuthorName><BibAuthorName><Initials>P</Initials><FamilyName>Ayoubi</FamilyName></BibAuthorName><BibAuthorName><Initials>EF</Initials><FamilyName>Blouin</FamilyName></BibAuthorName><BibAuthorName><Initials>C</Initials><FamilyName>Almazan</FamilyName></BibAuthorName><BibAuthorName><Initials>V</Initials><FamilyName>Naranjo</FamilyName></BibAuthorName><BibAuthorName><Initials>KM</Initials><FamilyName>Kocan</FamilyName></BibAuthorName><Year>2005</Year><ArticleTitle Language="En">Gene expression profiling of human promyelocytic cells in response to infection with <Emphasis Type="Italic">Anaplasma phagocytophilum</Emphasis></ArticleTitle><JournalTitle>Cell Microbiol</JournalTitle><VolumeID>7</VolumeID><FirstPage>549</FirstPage><LastPage>59</LastPage></BibArticle><BibUnstructured>de la Fuente J, Ayoubi P, Blouin EF, Almazan C, Naranjo V, Kocan KM. Gene expression profiling of human promyelocytic cells in response to infection with <Emphasis Type="Italic">Anaplasma phagocytophilum</Emphasis>. Cell Microbiol. 2005;7:549–59.</BibUnstructured></Citation><Citation ID="CR11"><CitationNumber>11.</CitationNumber><BibArticle><BibAuthorName><Initials>HC</Initials><FamilyName>Lee</FamilyName></BibAuthorName><BibAuthorName><Initials>M</Initials><FamilyName>Kioi</FamilyName></BibAuthorName><BibAuthorName><Initials>J</Initials><FamilyName>Han</FamilyName></BibAuthorName><BibAuthorName><Initials>RK</Initials><FamilyName>Puri</FamilyName></BibAuthorName><BibAuthorName><Initials>JL</Initials><FamilyName>Goodman</FamilyName></BibAuthorName><Year>2008</Year><ArticleTitle Language="En"><Emphasis Type="Italic">Anaplasma phagocytophilum</Emphasis>-induced gene expression in both human neutrophils and HL-60 cells</ArticleTitle><JournalTitle>Genomics</JournalTitle><VolumeID>92</VolumeID><FirstPage>144</FirstPage><LastPage>51</LastPage><BibComments>http://dx.doi.org/10.1016/j.ygeno.2008.05.005</BibComments></BibArticle><BibUnstructured>Lee HC, Kioi M, Han J, Puri RK, Goodman JL. <Emphasis Type="Italic">Anaplasma phagocytophilum</Emphasis>-induced gene expression in both human neutrophils and HL-60 cells. Genomics. 2008;92:144–51. <ExternalRef><RefSource>http://dx.doi.org/10.1016/j.ygeno.2008.05.005</RefSource><RefTarget TargetType="URL" Address="http://dx.doi.org/10.1016/j.ygeno.2008.05.005"/></ExternalRef>.</BibUnstructured></Citation><Citation ID="CR12"><CitationNumber>12.</CitationNumber><BibArticle><BibAuthorName><Initials>R</Initials><FamilyName>Banerjee</FamilyName></BibAuthorName><BibAuthorName><Initials>J</Initials><FamilyName>Anguita</FamilyName></BibAuthorName><BibAuthorName><Initials>D</Initials><FamilyName>Roos</FamilyName></BibAuthorName><BibAuthorName><Initials>E</Initials><FamilyName>Fikrig</FamilyName></BibAuthorName><Year>2000</Year><ArticleTitle Language="En">Cutting edge: infection by the agent of human granulocytic ehrlichiosis prevents the respiratory burst by down-regulating gp91phox</ArticleTitle><JournalTitle>J Immunol</JournalTitle><VolumeID>164</VolumeID><FirstPage>3946</FirstPage><LastPage>9</LastPage></BibArticle><BibUnstructured>Banerjee R, Anguita J, Roos D, Fikrig E. Cutting edge: infection by the agent of human granulocytic ehrlichiosis prevents the respiratory burst by down-regulating gp91phox. J Immunol. 2000;164:3946–9.</BibUnstructured></Citation><Citation ID="CR13"><CitationNumber>13.</CitationNumber><BibArticle><BibAuthorName><Initials>Y</Initials><FamilyName>Ge</FamilyName></BibAuthorName><BibAuthorName><Initials>K</Initials><FamilyName>Yoshiie</FamilyName></BibAuthorName><BibAuthorName><Initials>F</Initials><FamilyName>Kuribayashi</FamilyName></BibAuthorName><BibAuthorName><Initials>M</Initials><FamilyName>Lin</FamilyName></BibAuthorName><BibAuthorName><Initials>Y</Initials><FamilyName>Rikihisa</FamilyName></BibAuthorName><Year>2005</Year><ArticleTitle Language="En"><Emphasis Type="Italic">Anaplasma phagocytophilum</Emphasis> inhibits human neutrophil apoptosis via upregulation of <Emphasis Type="Italic">bfl-1</Emphasis>, maintenance of mitochondrial membrane potential and prevention of caspase 3 activation</ArticleTitle><JournalTitle>Cell Microbiol</JournalTitle><VolumeID>7</VolumeID><FirstPage>29</FirstPage><LastPage>38</LastPage></BibArticle><BibUnstructured>Ge Y, Yoshiie K, Kuribayashi F, Lin M, Rikihisa Y. <Emphasis Type="Italic">Anaplasma phagocytophilum</Emphasis> inhibits human neutrophil apoptosis via upregulation of <Emphasis Type="Italic">bfl-1</Emphasis>, maintenance of mitochondrial membrane potential and prevention of caspase 3 activation. Cell Microbiol. 2005;7:29–38.</BibUnstructured></Citation><Citation ID="CR14"><CitationNumber>14.</CitationNumber><BibArticle><BibAuthorName><Initials>M</Initials><FamilyName>Akkoyunlu</FamilyName></BibAuthorName><BibAuthorName><Initials>SE</Initials><FamilyName>Malawista</FamilyName></BibAuthorName><BibAuthorName><Initials>J</Initials><FamilyName>Anguita</FamilyName></BibAuthorName><BibAuthorName><Initials>E</Initials><FamilyName>Fikrig</FamilyName></BibAuthorName><Year>2001</Year><ArticleTitle Language="En">Exploitation of interleukin-8-induced neutrophil chemotaxis by the agent of human granulocytic ehrlichiosis</ArticleTitle><JournalTitle>Infect Immun</JournalTitle><VolumeID>69</VolumeID><FirstPage>5577</FirstPage><LastPage>88</LastPage></BibArticle><BibUnstructured>Akkoyunlu M, Malawista SE, Anguita J, Fikrig E. Exploitation of interleukin-8-induced neutrophil chemotaxis by the agent of human granulocytic ehrlichiosis. Infect Immun. 2001;69:5577–88.</BibUnstructured></Citation><Citation ID="CR15"><CitationNumber>15.</CitationNumber><BibArticle><BibAuthorName><Initials>MB</Initials><FamilyName>Klein</FamilyName></BibAuthorName><BibAuthorName><Initials>S</Initials><FamilyName>Hu</FamilyName></BibAuthorName><BibAuthorName><Initials>CC</Initials><FamilyName>Chao</FamilyName></BibAuthorName><BibAuthorName><Initials>JL</Initials><FamilyName>Goodman</FamilyName></BibAuthorName><Year>2000</Year><ArticleTitle Language="En">The agent of human granulocytic ehrlichiosis induces the production of myelosuppressing chemokines without induction of proinflammatory cytokines</ArticleTitle><JournalTitle>J Infect Dis</JournalTitle><VolumeID>182</VolumeID><FirstPage>200</FirstPage><LastPage>5</LastPage></BibArticle><BibUnstructured>Klein MB, Hu S, Chao CC, Goodman JL. The agent of human granulocytic ehrlichiosis induces the production of myelosuppressing chemokines without induction of proinflammatory cytokines. J Infect Dis. 2000;182:200–5.</BibUnstructured></Citation><Citation ID="CR16"><CitationNumber>16.</CitationNumber><BibArticle><BibAuthorName><Initials>DG</Initials><FamilyName>Scorpio</FamilyName></BibAuthorName><BibAuthorName><Initials>M</Initials><FamilyName>Akkoyunlu</FamilyName></BibAuthorName><BibAuthorName><Initials>E</Initials><FamilyName>Fikrig</FamilyName></BibAuthorName><BibAuthorName><Initials>JS</Initials><FamilyName>Dumler</FamilyName></BibAuthorName><Year>2004</Year><ArticleTitle Language="En">CXCR2 blockade influences <Emphasis Type="Italic">Anaplasma phagocytophilum</Emphasis> propagation but not histopathology in the mouse model of human granulocytic anaplasmosis</ArticleTitle><JournalTitle>Clin Diagn Lab Immunol</JournalTitle><VolumeID>11</VolumeID><FirstPage>963</FirstPage><LastPage>8</LastPage></BibArticle><BibUnstructured>Scorpio DG, Akkoyunlu M, Fikrig E, Dumler JS. CXCR2 blockade influences <Emphasis Type="Italic">Anaplasma phagocytophilum</Emphasis> propagation but not histopathology in the mouse model of human granulocytic anaplasmosis. Clin Diagn Lab Immunol. 2004;11:963–8.</BibUnstructured></Citation><Citation ID="CR17"><CitationNumber>17.</CitationNumber><BibArticle><BibAuthorName><Initials>JC</Initials><FamilyName>Garcia-Garcia</FamilyName></BibAuthorName><BibAuthorName><Initials>NC</Initials><FamilyName>Barat</FamilyName></BibAuthorName><BibAuthorName><Initials>SJ</Initials><FamilyName>Trembley</FamilyName></BibAuthorName><BibAuthorName><Initials>JS</Initials><FamilyName>Dumler</FamilyName></BibAuthorName><Year>2009</Year><ArticleTitle Language="En">Epigenetic silencing of host cell defense genes enhances intracellular survival of the rickettsial pathogen <Emphasis Type="Italic">Anaplasma phagocytophilum</Emphasis></ArticleTitle><JournalTitle>PLoS Pathog</JournalTitle><VolumeID>5</VolumeID><FirstPage>e1000488</FirstPage></BibArticle><BibUnstructured>Garcia-Garcia JC, Barat NC, Trembley SJ, Dumler JS. Epigenetic silencing of host cell defense genes enhances intracellular survival of the rickettsial pathogen <Emphasis Type="Italic">Anaplasma phagocytophilum</Emphasis>. PLoS Pathog. 2009;5:e1000488.</BibUnstructured></Citation><Citation ID="CR18"><CitationNumber>18.</CitationNumber><BibArticle><BibAuthorName><Initials>JC</Initials><FamilyName>Garcia-Garcia</FamilyName></BibAuthorName><BibAuthorName><Initials>KE</Initials><FamilyName>Rennoll-Bankert</FamilyName></BibAuthorName><BibAuthorName><Initials>S</Initials><FamilyName>Pelly</FamilyName></BibAuthorName><BibAuthorName><Initials>AM</Initials><FamilyName>Milstone</FamilyName></BibAuthorName><BibAuthorName><Initials>JS</Initials><FamilyName>Dumler</FamilyName></BibAuthorName><Year>2009</Year><ArticleTitle Language="En">Silencing of host cell <Emphasis Type="Italic">CYBB</Emphasis> gene expression by the nuclear effector AnkA of the intracellular pathogen <Emphasis Type="Italic">Anaplasma phagocytophilum</Emphasis></ArticleTitle><JournalTitle>Infect Immun</JournalTitle><VolumeID>77</VolumeID><FirstPage>2385</FirstPage><LastPage>91</LastPage></BibArticle><BibUnstructured>Garcia-Garcia JC, Rennoll-Bankert KE, Pelly S, Milstone AM, Dumler JS. Silencing of host cell <Emphasis Type="Italic">CYBB</Emphasis> gene expression by the nuclear effector AnkA of the intracellular pathogen <Emphasis Type="Italic">Anaplasma phagocytophilum</Emphasis>. Infect Immun. 2009;77:2385–91.</BibUnstructured></Citation><Citation ID="CR19"><CitationNumber>19.</CitationNumber><BibArticle><BibAuthorName><Initials>C</Initials><FamilyName>Stirzaker</FamilyName></BibAuthorName><BibAuthorName><Initials>JZ</Initials><FamilyName>Song</FamilyName></BibAuthorName><BibAuthorName><Initials>B</Initials><FamilyName>Davidson</FamilyName></BibAuthorName><BibAuthorName><Initials>SJ</Initials><FamilyName>Clark</FamilyName></BibAuthorName><Year>2004</Year><ArticleTitle Language="En">Transcriptional gene silencing promotes DNA hypermethylation through a sequential change in chromatin modifications in cancer cells</ArticleTitle><JournalTitle>Cancer Res</JournalTitle><VolumeID>64</VolumeID><FirstPage>3871</FirstPage><LastPage>7</LastPage><BibArticleDOI>10.1158/0008-5472.CAN-03-3690</BibArticleDOI></BibArticle><BibUnstructured>Stirzaker C, Song JZ, Davidson B, Clark SJ. Transcriptional gene silencing promotes DNA hypermethylation through a sequential change in chromatin modifications in cancer cells. Cancer Res. 2004;64:3871–7. doi:<ExternalRef><RefSource>10.1158/0008-5472.CAN-03-3690</RefSource><RefTarget TargetType="DOI" Address="10.1158/0008-5472.CAN-03-3690"/></ExternalRef>.</BibUnstructured></Citation><Citation ID="CR20"><CitationNumber>20.</CitationNumber><BibArticle><BibAuthorName><Initials>S</Initials><FamilyName>Srivastava</FamilyName></BibAuthorName><BibAuthorName><Initials>RK</Initials><FamilyName>Mishra</FamilyName></BibAuthorName><BibAuthorName><Initials>J</Initials><FamilyName>Dhawan</FamilyName></BibAuthorName><Year>2010</Year><ArticleTitle Language="En">Regulation of cellular chromatin state: insights from quiescence and differentiation</ArticleTitle><JournalTitle>Organogenesis</JournalTitle><VolumeID>6</VolumeID><FirstPage>37</FirstPage><LastPage>47</LastPage></BibArticle><BibUnstructured>Srivastava S, Mishra RK, Dhawan J. Regulation of cellular chromatin state: insights from quiescence and differentiation. Organogenesis. 2010;6:37–47.</BibUnstructured></Citation><Citation ID="CR21"><CitationNumber>21.</CitationNumber><BibArticle><BibAuthorName><Initials>SB</Initials><FamilyName>Baylin</FamilyName></BibAuthorName><BibAuthorName><Initials>JG</Initials><FamilyName>Herman</FamilyName></BibAuthorName><Year>2000</Year><ArticleTitle Language="En">DNA hypermethylation in tumorigenesis: epigenetics joins genetics</ArticleTitle><JournalTitle>Trends Genet</JournalTitle><VolumeID>16</VolumeID><FirstPage>168</FirstPage><LastPage>74</LastPage></BibArticle><BibUnstructured>Baylin SB, Herman JG. DNA hypermethylation in tumorigenesis: epigenetics joins genetics. Trends Genet. 2000;16:168–74.</BibUnstructured></Citation><Citation ID="CR22"><CitationNumber>22.</CitationNumber><BibArticle><BibAuthorName><Initials>SB</Initials><FamilyName>Baylin</FamilyName></BibAuthorName><BibAuthorName><Initials>M</Initials><FamilyName>Esteller</FamilyName></BibAuthorName><BibAuthorName><Initials>MR</Initials><FamilyName>Rountree</FamilyName></BibAuthorName><BibAuthorName><Initials>KE</Initials><FamilyName>Bachman</FamilyName></BibAuthorName><BibAuthorName><Initials>K</Initials><FamilyName>Schuebel</FamilyName></BibAuthorName><BibAuthorName><Initials>JG</Initials><FamilyName>Herman</FamilyName></BibAuthorName><Year>2001</Year><ArticleTitle Language="En">Aberrant patterns of DNA methylation, chromatin formation and gene expression in cancer</ArticleTitle><JournalTitle>Hum Mol Genet</JournalTitle><VolumeID>10</VolumeID><FirstPage>687</FirstPage><LastPage>92</LastPage></BibArticle><BibUnstructured>Baylin SB, Esteller M, Rountree MR, Bachman KE, Schuebel K, Herman JG. Aberrant patterns of DNA methylation, chromatin formation and gene expression in cancer. Hum Mol Genet. 2001;10:687–92.</BibUnstructured></Citation><Citation ID="CR23"><CitationNumber>23.</CitationNumber><BibArticle><BibAuthorName><Initials>H</Initials><FamilyName>Bierne</FamilyName></BibAuthorName><BibAuthorName><Initials>M</Initials><FamilyName>Hamon</FamilyName></BibAuthorName><BibAuthorName><Initials>P</Initials><FamilyName>Cossart</FamilyName></BibAuthorName><Year>2012</Year><ArticleTitle Language="En">Epigenetics and bacterial infections</ArticleTitle><JournalTitle>Cold Spring Harb Perspect Med</JournalTitle><VolumeID>2</VolumeID><FirstPage>a010272</FirstPage><BibArticleDOI>10.1101/cshperspect.a010272</BibArticleDOI></BibArticle><BibUnstructured>Bierne H, Hamon M, Cossart P. Epigenetics and bacterial infections. Cold Spring Harb Perspect Med. 2012;2:a010272. doi:<ExternalRef><RefSource>10.1101/cshperspect.a010272</RefSource><RefTarget TargetType="DOI" Address="10.1101/cshperspect.a010272"/></ExternalRef>.</BibUnstructured></Citation><Citation ID="CR24"><CitationNumber>24.</CitationNumber><BibArticle><BibAuthorName><Initials>C</Initials><FamilyName>Tolg</FamilyName></BibAuthorName><BibAuthorName><Initials>DJ</Initials><FamilyName>Bagli</FamilyName></BibAuthorName><Year>2012</Year><ArticleTitle Language="En">Uropathogenic <Emphasis Type="Italic">Escherichia coli</Emphasis> infection: potential importance of epigenetics</ArticleTitle><JournalTitle>Epigenomics</JournalTitle><VolumeID>4</VolumeID><FirstPage>229</FirstPage><LastPage>35</LastPage><BibArticleDOI>10.2217/epi.12.5</BibArticleDOI></BibArticle><BibUnstructured>Tolg C, Bagli DJ. Uropathogenic <Emphasis Type="Italic">Escherichia coli</Emphasis> infection: potential importance of epigenetics. Epigenomics. 2012;4:229–35. doi:<ExternalRef><RefSource>10.2217/epi.12.5</RefSource><RefTarget TargetType="DOI" Address="10.2217/epi.12.5"/></ExternalRef>.</BibUnstructured></Citation><Citation ID="CR25"><CitationNumber>25.</CitationNumber><BibArticle><BibAuthorName><Initials>Y</Initials><FamilyName>Zhang</FamilyName></BibAuthorName><BibAuthorName><Initials>T</Initials><FamilyName>Liu</FamilyName></BibAuthorName><BibAuthorName><Initials>CA</Initials><FamilyName>Meyer</FamilyName></BibAuthorName><BibAuthorName><Initials>J</Initials><FamilyName>Eeckhoute</FamilyName></BibAuthorName><BibAuthorName><Initials>DS</Initials><FamilyName>Johnson</FamilyName></BibAuthorName><BibAuthorName><Initials>BE</Initials><FamilyName>Bernstein</FamilyName></BibAuthorName><Etal/><Year>2008</Year><ArticleTitle Language="En">Model-based analysis of ChIP-Seq (MACS)</ArticleTitle><JournalTitle>Genome Biol</JournalTitle><VolumeID>9</VolumeID><FirstPage>R137</FirstPage><BibArticleDOI>10.1186/gb-2008-9-9-r137</BibArticleDOI></BibArticle><BibUnstructured>Zhang Y, Liu T, Meyer CA, Eeckhoute J, Johnson DS, Bernstein BE, et al. Model-based analysis of ChIP-Seq (MACS). Genome Biol. 2008;9:R137. doi:<ExternalRef><RefSource>10.1186/gb-2008-9-9-r137</RefSource><RefTarget TargetType="DOI" Address="10.1186/gb-2008-9-9-r137"/></ExternalRef>.</BibUnstructured></Citation><Citation ID="CR26"><CitationNumber>26.</CitationNumber><BibArticle><BibAuthorName><Initials>C</Initials><FamilyName>Zang</FamilyName></BibAuthorName><BibAuthorName><Initials>DE</Initials><FamilyName>Schones</FamilyName></BibAuthorName><BibAuthorName><Initials>C</Initials><FamilyName>Zeng</FamilyName></BibAuthorName><BibAuthorName><Initials>K</Initials><FamilyName>Cui</FamilyName></BibAuthorName><BibAuthorName><Initials>K</Initials><FamilyName>Zhao</FamilyName></BibAuthorName><BibAuthorName><Initials>W</Initials><FamilyName>Peng</FamilyName></BibAuthorName><Year>2009</Year><ArticleTitle Language="En">A clustering approach for identification of enriched domains from histone modification ChIP-Seq data</ArticleTitle><JournalTitle>Bioinformatics</JournalTitle><VolumeID>25</VolumeID><FirstPage>1952</FirstPage><LastPage>8</LastPage><BibArticleDOI>10.1093/bioinformatics/btp340</BibArticleDOI></BibArticle><BibUnstructured>Zang C, Schones DE, Zeng C, Cui K, Zhao K, Peng W. A clustering approach for identification of enriched domains from histone modification ChIP-Seq data. Bioinformatics. 2009;25:1952–8. doi:<ExternalRef><RefSource>10.1093/bioinformatics/btp340</RefSource><RefTarget TargetType="DOI" Address="10.1093/bioinformatics/btp340"/></ExternalRef>.</BibUnstructured></Citation><Citation ID="CR27"><CitationNumber>27.</CitationNumber><BibArticle><BibAuthorName><Initials>JT</Initials><FamilyName>Bell</FamilyName></BibAuthorName><BibAuthorName><Initials>AA</Initials><FamilyName>Pai</FamilyName></BibAuthorName><BibAuthorName><Initials>JK</Initials><FamilyName>Pickrell</FamilyName></BibAuthorName><BibAuthorName><Initials>DJ</Initials><FamilyName>Gaffney</FamilyName></BibAuthorName><BibAuthorName><Initials>R</Initials><FamilyName>Pique-Regi</FamilyName></BibAuthorName><BibAuthorName><Initials>JF</Initials><FamilyName>Degner</FamilyName></BibAuthorName><Etal/><Year>2011</Year><ArticleTitle Language="En">DNA methylation patterns associate with genetic and gene expression variation in HapMap cell lines</ArticleTitle><JournalTitle>Genome Biol</JournalTitle><VolumeID>12</VolumeID><FirstPage>R10</FirstPage><BibArticleDOI>10.1186/gb-2011-12-1-r10</BibArticleDOI></BibArticle><BibUnstructured>Bell JT, Pai AA, Pickrell JK, Gaffney DJ, Pique-Regi R, Degner JF, et al. DNA methylation patterns associate with genetic and gene expression variation in HapMap cell lines. Genome Biol. 2011;12:R10. doi:<ExternalRef><RefSource>10.1186/gb-2011-12-1-r10</RefSource><RefTarget TargetType="DOI" Address="10.1186/gb-2011-12-1-r10"/></ExternalRef>.</BibUnstructured></Citation><Citation ID="CR28"><CitationNumber>28.</CitationNumber><BibArticle><BibAuthorName><Initials>SH</Initials><FamilyName>Sinclair</FamilyName></BibAuthorName><BibAuthorName><Initials>KE</Initials><FamilyName>Rennoll-Bankert</FamilyName></BibAuthorName><BibAuthorName><Initials>JS</Initials><FamilyName>Dumler</FamilyName></BibAuthorName><Year>2014</Year><ArticleTitle Language="En">Effector bottleneck: Microbial reprogramming of parasitized host cell transcription by epigenetic remodeling of chromatin structure</ArticleTitle><JournalTitle>Front Genet</JournalTitle><VolumeID>5</VolumeID><FirstPage>274</FirstPage><BibArticleDOI>10.3389/fgene.2014.00274</BibArticleDOI></BibArticle><BibUnstructured>Sinclair SH, Rennoll-Bankert KE, Dumler JS. Effector bottleneck: Microbial reprogramming of parasitized host cell transcription by epigenetic remodeling of chromatin structure. Front Genet. 2014;5:274. doi:<ExternalRef><RefSource>10.3389/fgene.2014.00274</RefSource><RefTarget TargetType="DOI" Address="10.3389/fgene.2014.00274"/></ExternalRef>.</BibUnstructured></Citation><Citation ID="CR29"><CitationNumber>29.</CitationNumber><BibArticle><BibAuthorName><Initials>MJ</Initials><FamilyName>Fullwood</FamilyName></BibAuthorName><BibAuthorName><Initials>MH</Initials><FamilyName>Liu</FamilyName></BibAuthorName><BibAuthorName><Initials>YF</Initials><FamilyName>Pan</FamilyName></BibAuthorName><BibAuthorName><Initials>J</Initials><FamilyName>Liu</FamilyName></BibAuthorName><BibAuthorName><Initials>H</Initials><FamilyName>Xu</FamilyName></BibAuthorName><BibAuthorName><Initials>YB</Initials><FamilyName>Mohamed</FamilyName></BibAuthorName><Etal/><Year>2009</Year><ArticleTitle Language="En">An oestrogen-receptor-alpha-bound human chromatin interactome</ArticleTitle><JournalTitle>Nature</JournalTitle><VolumeID>462</VolumeID><FirstPage>58</FirstPage><LastPage>64</LastPage><BibArticleDOI>10.1038/nature08497</BibArticleDOI></BibArticle><BibUnstructured>Fullwood MJ, Liu MH, Pan YF, Liu J, Xu H, Mohamed YB, et al. An oestrogen-receptor-alpha-bound human chromatin interactome. Nature. 2009;462:58–64. doi:<ExternalRef><RefSource>10.1038/nature08497</RefSource><RefTarget TargetType="DOI" Address="10.1038/nature08497"/></ExternalRef>.</BibUnstructured></Citation><Citation ID="CR30"><CitationNumber>30.</CitationNumber><BibArticle><BibAuthorName><Initials>BP</Initials><FamilyName>Berman</FamilyName></BibAuthorName><BibAuthorName><Initials>DJ</Initials><FamilyName>Weisenberger</FamilyName></BibAuthorName><BibAuthorName><Initials>JF</Initials><FamilyName>Aman</FamilyName></BibAuthorName><BibAuthorName><Initials>T</Initials><FamilyName>Hinoue</FamilyName></BibAuthorName><BibAuthorName><Initials>Z</Initials><FamilyName>Ramjan</FamilyName></BibAuthorName><BibAuthorName><Initials>Y</Initials><FamilyName>Liu</FamilyName></BibAuthorName><Etal/><Year>2012</Year><ArticleTitle Language="En">Regions of focal DNA hypermethylation and long-range hypomethylation in colorectal cancer coincide with nuclear lamina-associated domains</ArticleTitle><JournalTitle>Nat Genet</JournalTitle><VolumeID>44</VolumeID><FirstPage>40</FirstPage><LastPage>6</LastPage><BibArticleDOI>10.1038/ng.969</BibArticleDOI></BibArticle><BibUnstructured>Berman BP, Weisenberger DJ, Aman JF, Hinoue T, Ramjan Z, Liu Y, et al. Regions of focal DNA hypermethylation and long-range hypomethylation in colorectal cancer coincide with nuclear lamina-associated domains. Nat Genet. 2012;44:40–6. doi:<ExternalRef><RefSource>10.1038/ng.969</RefSource><RefTarget TargetType="DOI" Address="10.1038/ng.969"/></ExternalRef>.</BibUnstructured></Citation><Citation ID="CR31"><CitationNumber>31.</CitationNumber><BibArticle><BibAuthorName><Initials>M</Initials><FamilyName>Ciechomska</FamilyName></BibAuthorName><BibAuthorName><Initials>JM</Initials><FamilyName>Laar</FamilyName><Particle>van</Particle></BibAuthorName><BibAuthorName><Initials>S</Initials><FamilyName>O’Reilly</FamilyName></BibAuthorName><Year>2014</Year><ArticleTitle Language="En">Emerging role of epigenetics in systemic sclerosis pathogenesis</ArticleTitle><JournalTitle>Genes Immun</JournalTitle><VolumeID>15</VolumeID><FirstPage>433</FirstPage><LastPage>9</LastPage><BibArticleDOI>10.1038/gene.2014.44</BibArticleDOI></BibArticle><BibUnstructured>Ciechomska M, van Laar JM, O’Reilly S. Emerging role of epigenetics in systemic sclerosis pathogenesis. Genes Immun. 2014;15:433–9. doi:<ExternalRef><RefSource>10.1038/gene.2014.44</RefSource><RefTarget TargetType="DOI" Address="10.1038/gene.2014.44"/></ExternalRef>.</BibUnstructured></Citation><Citation ID="CR32"><CitationNumber>32.</CitationNumber><BibArticle><BibAuthorName><Initials>VD</Initials><FamilyName>Mello</FamilyName><Particle>de</Particle></BibAuthorName><BibAuthorName><Initials>L</Initials><FamilyName>Pulkkinen</FamilyName></BibAuthorName><BibAuthorName><Initials>M</Initials><FamilyName>Lalli</FamilyName></BibAuthorName><BibAuthorName><Initials>M</Initials><FamilyName>Kolehmainen</FamilyName></BibAuthorName><BibAuthorName><Initials>J</Initials><FamilyName>Pihlajamaki</FamilyName></BibAuthorName><BibAuthorName><Initials>M</Initials><FamilyName>Uusitupa</FamilyName></BibAuthorName><Year>2014</Year><ArticleTitle Language="En">DNA methylation in obesity and type 2 diabetes</ArticleTitle><JournalTitle>Ann Med</JournalTitle><VolumeID>46</VolumeID><FirstPage>103</FirstPage><LastPage>13</LastPage><BibArticleDOI>10.3109/07853890.2013.857259</BibArticleDOI></BibArticle><BibUnstructured>de Mello VD, Pulkkinen L, Lalli M, Kolehmainen M, Pihlajamaki J, Uusitupa M. DNA methylation in obesity and type 2 diabetes. Ann Med. 2014;46:103–13. doi:<ExternalRef><RefSource>10.3109/07853890.2013.857259</RefSource><RefTarget TargetType="DOI" Address="10.3109/07853890.2013.857259"/></ExternalRef>.</BibUnstructured></Citation><Citation ID="CR33"><CitationNumber>33.</CitationNumber><BibArticle><BibAuthorName><Initials>M</Initials><FamilyName>Ronnerblad</FamilyName></BibAuthorName><BibAuthorName><Initials>R</Initials><FamilyName>Andersson</FamilyName></BibAuthorName><BibAuthorName><Initials>T</Initials><FamilyName>Olofsson</FamilyName></BibAuthorName><BibAuthorName><Initials>I</Initials><FamilyName>Douagi</FamilyName></BibAuthorName><BibAuthorName><Initials>M</Initials><FamilyName>Karimi</FamilyName></BibAuthorName><BibAuthorName><Initials>S</Initials><FamilyName>Lehmann</FamilyName></BibAuthorName><Etal/><Year>2014</Year><ArticleTitle Language="En">Analysis of the DNA methylome and transcriptome in granulopoiesis reveals timed changes and dynamic enhancer methylation</ArticleTitle><JournalTitle>Blood</JournalTitle><VolumeID>123</VolumeID><FirstPage>e79</FirstPage><LastPage>89</LastPage><BibArticleDOI>10.1182/blood-2013-02-482893</BibArticleDOI></BibArticle><BibUnstructured>Ronnerblad M, Andersson R, Olofsson T, Douagi I, Karimi M, Lehmann S, et al. Analysis of the DNA methylome and transcriptome in granulopoiesis reveals timed changes and dynamic enhancer methylation. Blood. 2014;123:e79–89. doi:<ExternalRef><RefSource>10.1182/blood-2013-02-482893</RefSource><RefTarget TargetType="DOI" Address="10.1182/blood-2013-02-482893"/></ExternalRef>.</BibUnstructured></Citation><Citation ID="CR34"><CitationNumber>34.</CitationNumber><BibArticle><BibAuthorName><Initials>M</Initials><FamilyName>Zilbauer</FamilyName></BibAuthorName><BibAuthorName><Initials>TF</Initials><FamilyName>Rayner</FamilyName></BibAuthorName><BibAuthorName><Initials>C</Initials><FamilyName>Clark</FamilyName></BibAuthorName><BibAuthorName><Initials>AJ</Initials><FamilyName>Coffey</FamilyName></BibAuthorName><BibAuthorName><Initials>CJ</Initials><FamilyName>Joyce</FamilyName></BibAuthorName><BibAuthorName><Initials>P</Initials><FamilyName>Palta</FamilyName></BibAuthorName><Etal/><Year>2013</Year><ArticleTitle Language="En">Genome-wide methylation analyses of primary human leukocyte subsets identifies functionally important cell-type-specific hypomethylated regions</ArticleTitle><JournalTitle>Blood</JournalTitle><VolumeID>122</VolumeID><FirstPage>e52</FirstPage><LastPage>60</LastPage><BibArticleDOI>10.1182/blood-2013-05-503201</BibArticleDOI></BibArticle><BibUnstructured>Zilbauer M, Rayner TF, Clark C, Coffey AJ, Joyce CJ, Palta P, et al. Genome-wide methylation analyses of primary human leukocyte subsets identifies functionally important cell-type-specific hypomethylated regions. Blood. 2013;122:e52–60. doi:<ExternalRef><RefSource>10.1182/blood-2013-05-503201</RefSource><RefTarget TargetType="DOI" Address="10.1182/blood-2013-05-503201"/></ExternalRef>.</BibUnstructured></Citation><Citation ID="CR35"><CitationNumber>35.</CitationNumber><BibArticle><BibAuthorName><Initials>T</Initials><FamilyName>Kondo</FamilyName></BibAuthorName><BibAuthorName><Initials>T</Initials><FamilyName>Oka</FamilyName></BibAuthorName><BibAuthorName><Initials>H</Initials><FamilyName>Sato</FamilyName></BibAuthorName><BibAuthorName><Initials>Y</Initials><FamilyName>Shinnou</FamilyName></BibAuthorName><BibAuthorName><Initials>K</Initials><FamilyName>Washio</FamilyName></BibAuthorName><BibAuthorName><Initials>M</Initials><FamilyName>Takano</FamilyName></BibAuthorName><Etal/><Year>2009</Year><ArticleTitle Language="En">Accumulation of aberrant CpG hypermethylation by Helicobacter pylori infection promotes development and progression of gastric MALT lymphoma</ArticleTitle><JournalTitle>Int J Oncol</JournalTitle><VolumeID>35</VolumeID><FirstPage>547</FirstPage><LastPage>57</LastPage></BibArticle><BibUnstructured>Kondo T, Oka T, Sato H, Shinnou Y, Washio K, Takano M, et al. Accumulation of aberrant CpG hypermethylation by Helicobacter pylori infection promotes development and progression of gastric MALT lymphoma. Int J Oncol. 2009;35:547–57.</BibUnstructured></Citation><Citation ID="CR36"><CitationNumber>36.</CitationNumber><BibArticle><BibAuthorName><Initials>K</Initials><FamilyName>Matsusaka</FamilyName></BibAuthorName><BibAuthorName><Initials>S</Initials><FamilyName>Funata</FamilyName></BibAuthorName><BibAuthorName><Initials>M</Initials><FamilyName>Fukayama</FamilyName></BibAuthorName><BibAuthorName><Initials>A</Initials><FamilyName>Kaneda</FamilyName></BibAuthorName><Year>2014</Year><ArticleTitle Language="En">DNA methylation in gastric cancer, related to Helicobacter pylori and Epstein-Barr virus</ArticleTitle><JournalTitle>World J Gastroenterol</JournalTitle><VolumeID>20</VolumeID><FirstPage>3916</FirstPage><LastPage>26</LastPage><BibArticleDOI>10.3748/wjg.v20.i14.3916</BibArticleDOI></BibArticle><BibUnstructured>Matsusaka K, Funata S, Fukayama M, Kaneda A. DNA methylation in gastric cancer, related to Helicobacter pylori and Epstein-Barr virus. World J Gastroenterol. 2014;20:3916–26. doi:<ExternalRef><RefSource>10.3748/wjg.v20.i14.3916</RefSource><RefTarget TargetType="DOI" Address="10.3748/wjg.v20.i14.3916"/></ExternalRef>.</BibUnstructured></Citation><Citation ID="CR37"><CitationNumber>37.</CitationNumber><BibArticle><BibAuthorName><Initials>MJ</Initials><FamilyName>Lee</FamilyName></BibAuthorName><BibAuthorName><Initials>BJ</Initials><FamilyName>Min</FamilyName></BibAuthorName><BibAuthorName><Initials>HK</Initials><FamilyName>Choung</FamilyName></BibAuthorName><BibAuthorName><Initials>N</Initials><FamilyName>Kim</FamilyName></BibAuthorName><BibAuthorName><Initials>YA</Initials><FamilyName>Kim</FamilyName></BibAuthorName><BibAuthorName><Initials>SI</Initials><FamilyName>Khwarg</FamilyName></BibAuthorName><Year>2014</Year><ArticleTitle Language="En">Genome-wide DNA methylation profiles according to <Emphasis Type="Italic">Chlamydophila psittaci</Emphasis> infection and the response to doxycycline treatment in ocular adnexal lymphoma</ArticleTitle><JournalTitle>Mol Vis</JournalTitle><VolumeID>20</VolumeID><FirstPage>1037</FirstPage><LastPage>47</LastPage></BibArticle><BibUnstructured>Lee MJ, Min BJ, Choung HK, Kim N, Kim YA, Khwarg SI. Genome-wide DNA methylation profiles according to <Emphasis Type="Italic">Chlamydophila psittaci</Emphasis> infection and the response to doxycycline treatment in ocular adnexal lymphoma. Mol Vis. 2014;20:1037–47.</BibUnstructured></Citation><Citation ID="CR38"><CitationNumber>38.</CitationNumber><BibArticle><BibAuthorName><Initials>RF</Initials><FamilyName>Luco</FamilyName></BibAuthorName><BibAuthorName><Initials>M</Initials><FamilyName>Allo</FamilyName></BibAuthorName><BibAuthorName><Initials>IE</Initials><FamilyName>Schor</FamilyName></BibAuthorName><BibAuthorName><Initials>AR</Initials><FamilyName>Kornblihtt</FamilyName></BibAuthorName><BibAuthorName><Initials>T</Initials><FamilyName>Misteli</FamilyName></BibAuthorName><Year>2011</Year><ArticleTitle Language="En">Epigenetics in alternative pre-mRNA splicing</ArticleTitle><JournalTitle>Cell</JournalTitle><VolumeID>144</VolumeID><FirstPage>16</FirstPage><LastPage>26</LastPage><BibArticleDOI>10.1016/j.cell.2010.11.056</BibArticleDOI></BibArticle><BibUnstructured>Luco RF, Allo M, Schor IE, Kornblihtt AR, Misteli T. Epigenetics in alternative pre-mRNA splicing. Cell. 2011;144:16–26. doi:<ExternalRef><RefSource>10.1016/j.cell.2010.11.056</RefSource><RefTarget TargetType="DOI" Address="10.1016/j.cell.2010.11.056"/></ExternalRef>.</BibUnstructured></Citation><Citation ID="CR39"><CitationNumber>39.</CitationNumber><BibArticle><BibAuthorName><Initials>AK</Initials><FamilyName>Maunakea</FamilyName></BibAuthorName><BibAuthorName><Initials>RP</Initials><FamilyName>Nagarajan</FamilyName></BibAuthorName><BibAuthorName><Initials>M</Initials><FamilyName>Bilenky</FamilyName></BibAuthorName><BibAuthorName><Initials>TJ</Initials><FamilyName>Ballinger</FamilyName></BibAuthorName><BibAuthorName><Initials>C</Initials><FamilyName>D’Souza</FamilyName></BibAuthorName><BibAuthorName><Initials>SD</Initials><FamilyName>Fouse</FamilyName></BibAuthorName><Etal/><Year>2010</Year><ArticleTitle Language="En">Conserved role of intragenic DNA methylation in regulating alternative promoters</ArticleTitle><JournalTitle>Nature</JournalTitle><VolumeID>466</VolumeID><FirstPage>253</FirstPage><LastPage>7</LastPage><BibArticleDOI>10.1038/nature09165</BibArticleDOI></BibArticle><BibUnstructured>Maunakea AK, Nagarajan RP, Bilenky M, Ballinger TJ, D’Souza C, Fouse SD, et al. Conserved role of intragenic DNA methylation in regulating alternative promoters. Nature. 2010;466:253–7. doi:<ExternalRef><RefSource>10.1038/nature09165</RefSource><RefTarget TargetType="DOI" Address="10.1038/nature09165"/></ExternalRef>.</BibUnstructured></Citation><Citation ID="CR40"><CitationNumber>40.</CitationNumber><BibArticle><BibAuthorName><Initials>D</Initials><FamilyName>Jjingo</FamilyName></BibAuthorName><BibAuthorName><Initials>AB</Initials><FamilyName>Conley</FamilyName></BibAuthorName><BibAuthorName><Initials>SV</Initials><FamilyName>Yi</FamilyName></BibAuthorName><BibAuthorName><Initials>VV</Initials><FamilyName>Lunyak</FamilyName></BibAuthorName><BibAuthorName><Initials>IK</Initials><FamilyName>Jordan</FamilyName></BibAuthorName><Year>2012</Year><ArticleTitle Language="En">On the presence and role of human gene-body DNA methylation</ArticleTitle><JournalTitle>Oncotarget</JournalTitle><VolumeID>3</VolumeID><FirstPage>462</FirstPage><LastPage>74</LastPage></BibArticle><BibUnstructured>Jjingo D, Conley AB, Yi SV, Lunyak VV, Jordan IK. On the presence and role of human gene-body DNA methylation. Oncotarget. 2012;3:462–74.</BibUnstructured></Citation><Citation ID="CR41"><CitationNumber>41.</CitationNumber><BibArticle><BibAuthorName><Initials>N</Initials><FamilyName>Shenker</FamilyName></BibAuthorName><BibAuthorName><Initials>JM</Initials><FamilyName>Flanagan</FamilyName></BibAuthorName><Year>2012</Year><ArticleTitle Language="En">Intragenic DNA methylation: implications of this epigenetic mechanism for cancer research</ArticleTitle><JournalTitle>Br J Cancer</JournalTitle><VolumeID>106</VolumeID><FirstPage>248</FirstPage><LastPage>53</LastPage><BibArticleDOI>10.1038/bjc.2011.550</BibArticleDOI></BibArticle><BibUnstructured>Shenker N, Flanagan JM. Intragenic DNA methylation: implications of this epigenetic mechanism for cancer research. Br J Cancer. 2012;106:248–53. doi:<ExternalRef><RefSource>10.1038/bjc.2011.550</RefSource><RefTarget TargetType="DOI" Address="10.1038/bjc.2011.550"/></ExternalRef>.</BibUnstructured></Citation><Citation ID="CR42"><CitationNumber>42.</CitationNumber><BibArticle><BibAuthorName><Initials>M</Initials><FamilyName>Kulis</FamilyName></BibAuthorName><BibAuthorName><Initials>AC</Initials><FamilyName>Queiros</FamilyName></BibAuthorName><BibAuthorName><Initials>R</Initials><FamilyName>Beekman</FamilyName></BibAuthorName><BibAuthorName><Initials>JI</Initials><FamilyName>Martin-Subero</FamilyName></BibAuthorName><Year>1829</Year><ArticleTitle Language="En">Intragenic DNA methylation in transcriptional regulation, normal differentiation and cancer</ArticleTitle><JournalTitle>Biochim Biophys Acta</JournalTitle><VolumeID>2013</VolumeID><FirstPage>1161</FirstPage><LastPage>74</LastPage><BibArticleDOI>10.1016/j.bbagrm.2013.08.001</BibArticleDOI></BibArticle><BibUnstructured>Kulis M, Queiros AC, Beekman R, Martin-Subero JI. Intragenic DNA methylation in transcriptional regulation, normal differentiation and cancer. Biochim Biophys Acta. 1829;2013:1161–74. doi:<ExternalRef><RefSource>10.1016/j.bbagrm.2013.08.001</RefSource><RefTarget TargetType="DOI" Address="10.1016/j.bbagrm.2013.08.001"/></ExternalRef>.</BibUnstructured></Citation><Citation ID="CR43"><CitationNumber>43.</CitationNumber><BibArticle><BibAuthorName><Initials>KE</Initials><FamilyName>Rennoll-Bankert</FamilyName></BibAuthorName><BibAuthorName><Initials>SH</Initials><FamilyName>Sinclair</FamilyName></BibAuthorName><BibAuthorName><Initials>MA</Initials><FamilyName>Lichay</FamilyName></BibAuthorName><BibAuthorName><Initials>JS</Initials><FamilyName>Dumler</FamilyName></BibAuthorName><Year>2014</Year><ArticleTitle Language="En">Comparison and characterization of granulocyte cell models for <Emphasis Type="Italic">Anaplasma phagocytophilum</Emphasis> infection</ArticleTitle><JournalTitle>Pathog Dis</JournalTitle><VolumeID>71</VolumeID><FirstPage>55</FirstPage><LastPage>64</LastPage><BibArticleDOI>10.1111/2049-632X.12111</BibArticleDOI></BibArticle><BibUnstructured>Rennoll-Bankert KE, Sinclair SH, Lichay MA, Dumler JS. Comparison and characterization of granulocyte cell models for <Emphasis Type="Italic">Anaplasma phagocytophilum</Emphasis> infection. Pathog Dis. 2014;71:55–64. doi:<ExternalRef><RefSource>10.1111/2049-632X.12111</RefSource><RefTarget TargetType="DOI" Address="10.1111/2049-632X.12111"/></ExternalRef>.</BibUnstructured></Citation><Citation ID="CR44"><CitationNumber>44.</CitationNumber><BibArticle><BibAuthorName><Initials>JL</Initials><FamilyName>Goodman</FamilyName></BibAuthorName><BibAuthorName><Initials>C</Initials><FamilyName>Nelson</FamilyName></BibAuthorName><BibAuthorName><Initials>B</Initials><FamilyName>Vitale</FamilyName></BibAuthorName><BibAuthorName><Initials>JE</Initials><FamilyName>Madigan</FamilyName></BibAuthorName><BibAuthorName><Initials>JS</Initials><FamilyName>Dumler</FamilyName></BibAuthorName><BibAuthorName><Initials>TJ</Initials><FamilyName>Kurtti</FamilyName></BibAuthorName><Etal/><Year>1996</Year><ArticleTitle Language="En">Direct cultivation of the causative agent of human granulocytic ehrlichiosis</ArticleTitle><JournalTitle>N Engl J Med</JournalTitle><VolumeID>334</VolumeID><FirstPage>209</FirstPage><LastPage>15</LastPage></BibArticle><BibUnstructured>Goodman JL, Nelson C, Vitale B, Madigan JE, Dumler JS, Kurtti TJ, et al. Direct cultivation of the causative agent of human granulocytic ehrlichiosis. N Engl J Med. 1996;334:209–15.</BibUnstructured></Citation><Citation ID="CR45"><CitationNumber>45.</CitationNumber><BibArticle><BibAuthorName><Initials>JC</Initials><FamilyName>Dunning Hotopp</FamilyName></BibAuthorName><BibAuthorName><Initials>M</Initials><FamilyName>Lin</FamilyName></BibAuthorName><BibAuthorName><Initials>R</Initials><FamilyName>Madupu</FamilyName></BibAuthorName><BibAuthorName><Initials>J</Initials><FamilyName>Crabtree</FamilyName></BibAuthorName><BibAuthorName><Initials>SV</Initials><FamilyName>Angiuoli</FamilyName></BibAuthorName><BibAuthorName><Initials>J</Initials><FamilyName>Eisen</FamilyName></BibAuthorName><Etal/><Year>2006</Year><ArticleTitle Language="En">Comparative genomics of emerging human ehrlichiosis agents</ArticleTitle><JournalTitle>PLoS Genet</JournalTitle><VolumeID>2</VolumeID><FirstPage>e21</FirstPage></BibArticle><BibUnstructured>Dunning Hotopp JC, Lin M, Madupu R, Crabtree J, Angiuoli SV, Eisen J, et al. Comparative genomics of emerging human ehrlichiosis agents. PLoS Genet. 2006;2:e21.</BibUnstructured></Citation><Citation ID="CR46"><CitationNumber>46.</CitationNumber><BibArticle><BibAuthorName><Initials>R</Initials><FamilyName>Guerrero-Preston</FamilyName></BibAuthorName><BibAuthorName><Initials>C</Initials><FamilyName>Michailidi</FamilyName></BibAuthorName><BibAuthorName><Initials>L</Initials><FamilyName>Marchionni</FamilyName></BibAuthorName><BibAuthorName><Initials>CR</Initials><FamilyName>Pickering</FamilyName></BibAuthorName><BibAuthorName><Initials>MJ</Initials><FamilyName>Frederick</FamilyName></BibAuthorName><BibAuthorName><Initials>JN</Initials><FamilyName>Myers</FamilyName></BibAuthorName><Etal/><Year>2014</Year><ArticleTitle Language="En">Key tumor suppressor genes inactivated by “greater promoter” methylation and somatic mutations in head and neck cancer</ArticleTitle><JournalTitle>Epigenetics</JournalTitle><VolumeID>9</VolumeID><FirstPage>1031</FirstPage><LastPage>46</LastPage><BibArticleDOI>10.4161/epi.29025</BibArticleDOI></BibArticle><BibUnstructured>Guerrero-Preston R, Michailidi C, Marchionni L, Pickering CR, Frederick MJ, Myers JN, et al. Key tumor suppressor genes inactivated by “greater promoter” methylation and somatic mutations in head and neck cancer. Epigenetics. 2014;9:1031–46. doi:<ExternalRef><RefSource>10.4161/epi.29025</RefSource><RefTarget TargetType="DOI" Address="10.4161/epi.29025"/></ExternalRef>.</BibUnstructured></Citation><Citation ID="CR47"><CitationNumber>47.</CitationNumber><BibArticle><BibAuthorName><Initials>MJ</Initials><FamilyName>Aryee</FamilyName></BibAuthorName><BibAuthorName><Initials>W</Initials><FamilyName>Liu</FamilyName></BibAuthorName><BibAuthorName><Initials>JC</Initials><FamilyName>Engelmann</FamilyName></BibAuthorName><BibAuthorName><Initials>P</Initials><FamilyName>Nuhn</FamilyName></BibAuthorName><BibAuthorName><Initials>M</Initials><FamilyName>Gurel</FamilyName></BibAuthorName><BibAuthorName><Initials>MC</Initials><FamilyName>Haffner</FamilyName></BibAuthorName><Etal/><Year>2013</Year><ArticleTitle Language="En">DNA methylation alterations exhibit intraindividual stability and interindividual heterogeneity in prostate cancer metastases</ArticleTitle><JournalTitle>Sci Transl Med</JournalTitle><VolumeID>5</VolumeID><FirstPage>169ra10</FirstPage><BibArticleDOI>10.1126/scitranslmed.3005211</BibArticleDOI></BibArticle><BibUnstructured>Aryee MJ, Liu W, Engelmann JC, Nuhn P, Gurel M, Haffner MC, et al. DNA methylation alterations exhibit intraindividual stability and interindividual heterogeneity in prostate cancer metastases. Sci Transl Med. 2013;5:169ra10. doi:<ExternalRef><RefSource>10.1126/scitranslmed.3005211</RefSource><RefTarget TargetType="DOI" Address="10.1126/scitranslmed.3005211"/></ExternalRef>.</BibUnstructured></Citation><Citation ID="CR48"><CitationNumber>48.</CitationNumber><BibArticle><BibAuthorName><Initials>S</Initials><FamilyName>Yegnasubramanian</FamilyName></BibAuthorName><BibAuthorName><Initials>X</Initials><FamilyName>Lin</FamilyName></BibAuthorName><BibAuthorName><Initials>MC</Initials><FamilyName>Haffner</FamilyName></BibAuthorName><BibAuthorName><Initials>AM</Initials><FamilyName>DeMarzo</FamilyName></BibAuthorName><BibAuthorName><Initials>WG</Initials><FamilyName>Nelson</FamilyName></BibAuthorName><Year>2006</Year><ArticleTitle Language="En">Combination of methylated-DNA precipitation and methylation-sensitive restriction enzymes (COMPARE-MS) for the rapid, sensitive and quantitative detection of DNA methylation</ArticleTitle><JournalTitle>Nucleic Acids Res</JournalTitle><VolumeID>34</VolumeID><FirstPage>e19</FirstPage><BibArticleDOI>10.1093/nar/gnj022</BibArticleDOI></BibArticle><BibUnstructured>Yegnasubramanian S, Lin X, Haffner MC, DeMarzo AM, Nelson WG. Combination of methylated-DNA precipitation and methylation-sensitive restriction enzymes (COMPARE-MS) for the rapid, sensitive and quantitative detection of DNA methylation. Nucleic Acids Res. 2006;34:e19. doi:<ExternalRef><RefSource>10.1093/nar/gnj022</RefSource><RefTarget TargetType="DOI" Address="10.1093/nar/gnj022"/></ExternalRef>.</BibUnstructured></Citation><Citation ID="CR49"><CitationNumber>49.</CitationNumber><BibArticle><BibAuthorName><Initials>S</Initials><FamilyName>Yegnasubramanian</FamilyName></BibAuthorName><BibAuthorName><Initials>Z</Initials><FamilyName>Wu</FamilyName></BibAuthorName><BibAuthorName><Initials>MC</Initials><FamilyName>Haffner</FamilyName></BibAuthorName><BibAuthorName><Initials>D</Initials><FamilyName>Esopi</FamilyName></BibAuthorName><BibAuthorName><Initials>MJ</Initials><FamilyName>Aryee</FamilyName></BibAuthorName><BibAuthorName><Initials>R</Initials><FamilyName>Badrinath</FamilyName></BibAuthorName><Etal/><Year>2011</Year><ArticleTitle Language="En">Chromosome-wide mapping of DNA methylation patterns in normal and malignant prostate cells reveals pervasive methylation of gene-associated and conserved intergenic sequences</ArticleTitle><JournalTitle>BMC Genomics</JournalTitle><VolumeID>12</VolumeID><FirstPage>313</FirstPage><BibArticleDOI>10.1186/1471-2164-12-313</BibArticleDOI></BibArticle><BibUnstructured>Yegnasubramanian S, Wu Z, Haffner MC, Esopi D, Aryee MJ, Badrinath R, et al. Chromosome-wide mapping of DNA methylation patterns in normal and malignant prostate cells reveals pervasive methylation of gene-associated and conserved intergenic sequences. BMC Genomics. 2011;12:313. doi:<ExternalRef><RefSource>10.1186/1471-2164-12-313</RefSource><RefTarget TargetType="DOI" Address="10.1186/1471-2164-12-313"/></ExternalRef>.</BibUnstructured></Citation><Citation ID="CR50"><CitationNumber>50.</CitationNumber><BibArticle><BibAuthorName><Initials>H</Initials><FamilyName>Easwaran</FamilyName></BibAuthorName><BibAuthorName><Initials>SE</Initials><FamilyName>Johnstone</FamilyName></BibAuthorName><BibAuthorName><Initials>L</Initials><FamilyName>Neste</FamilyName><Particle>Van</Particle></BibAuthorName><BibAuthorName><Initials>J</Initials><FamilyName>Ohm</FamilyName></BibAuthorName><BibAuthorName><Initials>T</Initials><FamilyName>Mosbruger</FamilyName></BibAuthorName><BibAuthorName><Initials>Q</Initials><FamilyName>Wang</FamilyName></BibAuthorName><Etal/><Year>2012</Year><ArticleTitle Language="En">A DNA hypermethylation module for the stem/progenitor cell signature of cancer</ArticleTitle><JournalTitle>Genome Res</JournalTitle><VolumeID>22</VolumeID><FirstPage>837</FirstPage><LastPage>49</LastPage><BibArticleDOI>10.1101/gr.131169.111</BibArticleDOI></BibArticle><BibUnstructured>Easwaran H, Johnstone SE, Van Neste L, Ohm J, Mosbruger T, Wang Q, et al. A DNA hypermethylation module for the stem/progenitor cell signature of cancer. Genome Res. 2012;22:837–49. doi:<ExternalRef><RefSource>10.1101/gr.131169.111</RefSource><RefTarget TargetType="DOI" Address="10.1101/gr.131169.111"/></ExternalRef>.</BibUnstructured></Citation><Citation ID="CR51"><CitationNumber>51.</CitationNumber><BibArticle><BibAuthorName><Initials>M</Initials><FamilyName>Karimi</FamilyName></BibAuthorName><BibAuthorName><Initials>S</Initials><FamilyName>Johansson</FamilyName></BibAuthorName><BibAuthorName><Initials>D</Initials><FamilyName>Stach</FamilyName></BibAuthorName><BibAuthorName><Initials>M</Initials><FamilyName>Corcoran</FamilyName></BibAuthorName><BibAuthorName><Initials>D</Initials><FamilyName>Grander</FamilyName></BibAuthorName><BibAuthorName><Initials>M</Initials><FamilyName>Schalling</FamilyName></BibAuthorName><Etal/><Year>2006</Year><ArticleTitle Language="En">LUMA (LUminometric Methylation Assay)—a high throughput method to the analysis of genomic DNA methylation</ArticleTitle><JournalTitle>Exp Cell Res</JournalTitle><VolumeID>312</VolumeID><FirstPage>1989</FirstPage><LastPage>95</LastPage><BibArticleDOI>10.1016/j.yexcr.2006.03.006</BibArticleDOI></BibArticle><BibUnstructured>Karimi M, Johansson S, Stach D, Corcoran M, Grander D, Schalling M, et al. LUMA (LUminometric Methylation Assay)—a high throughput method to the analysis of genomic DNA methylation. Exp Cell Res. 2006;312:1989–95. doi:<ExternalRef><RefSource>10.1016/j.yexcr.2006.03.006</RefSource><RefTarget TargetType="DOI" Address="10.1016/j.yexcr.2006.03.006"/></ExternalRef>.</BibUnstructured></Citation><Citation ID="CR52"><CitationNumber>52.</CitationNumber><BibArticle><BibAuthorName><Initials>X</Initials><FamilyName>Ji</FamilyName></BibAuthorName><BibAuthorName><Initials>W</Initials><FamilyName>Li</FamilyName></BibAuthorName><BibAuthorName><Initials>J</Initials><FamilyName>Song</FamilyName></BibAuthorName><BibAuthorName><Initials>L</Initials><FamilyName>Wei</FamilyName></BibAuthorName><BibAuthorName><Initials>XS</Initials><FamilyName>Liu</FamilyName></BibAuthorName><Year>2006</Year><ArticleTitle Language="En">CEAS: cis-regulatory element annotation system</ArticleTitle><JournalTitle>Nucleic Acids Res</JournalTitle><VolumeID>34</VolumeID><FirstPage>W551</FirstPage><LastPage>4</LastPage><BibArticleDOI>10.1093/nar/gkl322</BibArticleDOI></BibArticle><BibUnstructured>Ji X, Li W, Song J, Wei L, Liu XS. CEAS: cis-regulatory element annotation system. Nucleic Acids Res. 2006;34:W551–4. doi:<ExternalRef><RefSource>10.1093/nar/gkl322</RefSource><RefTarget TargetType="DOI" Address="10.1093/nar/gkl322"/></ExternalRef>.</BibUnstructured></Citation><Citation ID="CR53"><CitationNumber>53.</CitationNumber><BibArticle><BibAuthorName><Initials>H</Initials><FamilyName>Shin</FamilyName></BibAuthorName><BibAuthorName><Initials>T</Initials><FamilyName>Liu</FamilyName></BibAuthorName><BibAuthorName><Initials>AK</Initials><FamilyName>Manrai</FamilyName></BibAuthorName><BibAuthorName><Initials>XS</Initials><FamilyName>Liu</FamilyName></BibAuthorName><Year>2009</Year><ArticleTitle Language="En">CEAS: cis-regulatory element annotation system</ArticleTitle><JournalTitle>Bioinformatics</JournalTitle><VolumeID>25</VolumeID><FirstPage>2605</FirstPage><LastPage>6</LastPage><BibArticleDOI>10.1093/bioinformatics/btp479</BibArticleDOI></BibArticle><BibUnstructured>Shin H, Liu T, Manrai AK, Liu XS. CEAS: cis-regulatory element annotation system. Bioinformatics. 2009;25:2605–6. doi:<ExternalRef><RefSource>10.1093/bioinformatics/btp479</RefSource><RefTarget TargetType="DOI" Address="10.1093/bioinformatics/btp479"/></ExternalRef>.</BibUnstructured></Citation></Bibliography></ArticleBackmatter></Article>
